# Supplementary material for: 1-[(E)-(2-Phenoxy­anilino)methyl­ene]naphthalen-2(1H)-one
Source: Acta Crystallogr Sect E Struct Rep Online. 2010 Apr 21;66(Pt 5):o1131. doi: 10.1107/S1600536810013851 (PMC2979135; doi:10.1107/S1600536810013851)
Supplement: Supplementary file 1 [file e-66-o1131-sup1.cif]

##############################################################################
###                                                                        ###
###        Electronic paper (Acta Crystallographica Section E)             ###
###                                                                        ###
##############################################################################
#                                                                            #
# This CIF contains the data in a paper accepted for publication in Acta     #
# Crystallographica Section E. It conforms to the requirements of Notes      #
# for Authors for Section E, and has been peer reviewed under the auspices   #
# of the IUCr Commission on Journals.                                        #
#                                                                            #
# Full details of the Crystallographic Information File format               #
# are given in the paper "The Crystallographic Information File (CIF):       #
# a New Standard Archive File for Crystallography" by S. R. Hall, F. H.      #
# Allen and I. D. Brown [Acta Cryst. (1991), A47, 655-685].                  #
#                                                                            #
# The current version of the core CIF dictionary is obtainable from          #
# ftp://ftp.iucr.org/pub/cif_core.dic. The current version number is 2.4.    #
#                                                                            #
# Software is freely available for graphical display of the structure(s) in  #
# this CIF.  For information consult the CIF home page http://www.iucr.org/  #
# cif/home.html                                                              #
#                                                                            #
# This file may be used for bona fide research purposes within the           #
# scientific community so long as proper attribution is given to the journal # 
# article from which it was obtained.                                        #
#                                                                            #
##############################################################################
                                             
data_I
_audit_creation_method     SHELXL-97
_chemical_name_systematic
;
1-[(<i>E</i>)-(2-Phenoxyanilino)methylene]naphthalen-2(1<i>H</i>)-one
;
_chemical_name_common     ?
_chemical_formula_moiety     'C23 H17 N O2'
_chemical_formula_sum     'C23 H17 N O2'
_chemical_formula_iupac     'C23 H17 N O2'
_chemical_formula_weight     339.38
_chemical_melting_point     ?
_chemical_melting_point_gt     411
_chemical_melting_point_lt     413
_symmetry_cell_setting     'monoclinic'
_symmetry_space_group_name_H-M     'C 2/c'
_symmetry_space_group_name_Hall     '-C 2yc'
loop_
    _symmetry_equiv_pos_as_xyz
    'x, y, z'
    '-x, y, -z+1/2'
    'x+1/2, y+1/2, z'
    '-x+1/2, y+1/2, -z+1/2'
    '-x, -y, -z'
    'x, -y, z-1/2'
    '-x+1/2, -y+1/2, -z'
    'x+1/2, -y+1/2, z-1/2'
_cell_length_a     14.6428(11)
_cell_length_b     5.6297(3)
_cell_length_c     42.602(3)
_cell_angle_alpha     90.00
_cell_angle_beta     101.175(6)
_cell_angle_gamma     90.00
_cell_volume     3445.3(4)
_cell_formula_units_Z     8
_cell_measurement_reflns_used     2565
_cell_measurement_theta_min     2.81
_cell_measurement_theta_max     24.12
_cell_measurement_temperature     296
_exptl_crystal_description     'long prismatic rod'
_exptl_crystal_colour     'yellow'
_exptl_crystal_size_max     0.400
_exptl_crystal_size_mid     0.340
_exptl_crystal_size_min     0.233
_exptl_crystal_density_diffrn     1.309
_exptl_crystal_density_meas     ?
_exptl_crystal_density_method     'not measured'
_exptl_crystal_F_000     1424
_exptl_absorpt_coefficient_mu     0.084
_exptl_absorpt_correction_type     'integration'
_exptl_absorpt_process_details     '(X-RED; Stoe & Cie, 2002)'
_exptl_absorpt_correction_T_min     0.9601
_exptl_absorpt_correction_T_max     0.9961
_exptl_special_details
;
All esds (except the esd in the dihedral angle between two l.s. planes) are
estimated using the full covariance matrix. The cell esds are taken into
account individually in the estimation of esds in distances, angles and
torsion angles; correlations between esds in cell parameters are only used
when they are defined by crystal symmetry. An approximate (isotropic)
treatment of cell esds is used for estimating esds involving l.s. planes.
;
_diffrn_ambient_temperature     296
_diffrn_radiation_type     MoK\a
_diffrn_radiation_wavelength     0.71073
_diffrn_radiation_source     'fine-focus sealed tube'
_diffrn_radiation_monochromator     'plane graphite'
_diffrn_measurement_device_type     'Stoe IPDSII'
_diffrn_measurement_method     'rotation'
_diffrn_detector_area_resol_mean     6.67
_diffrn_reflns_number     11832
_diffrn_reflns_av_R_equivalents     0.2117
_diffrn_reflns_av_sigmaI/netI     0.1349
_diffrn_reflns_theta_min     2.81
_diffrn_reflns_theta_max     23.64
_diffrn_reflns_theta_full     23.64
_diffrn_measured_fraction_theta_max     0.987
_diffrn_measured_fraction_theta_full     0.987
_diffrn_reflns_limit_h_min     -16
_diffrn_reflns_limit_h_max     16
_diffrn_reflns_limit_k_min     -6
_diffrn_reflns_limit_k_max     6
_diffrn_reflns_limit_l_min     -47
_diffrn_reflns_limit_l_max     47
_diffrn_standards_number     ?
_diffrn_standards_interval_count     ?
_diffrn_standards_interval_time     ?
_diffrn_standards_decay_%     ?
_refine_special_details
;
Refinement of <i>F</i>^2^ against ALL reflections. The weighted <i>R</i>-factor
wR and goodness of fit <i>S</i> are based on <i>F</i>^2^, conventional
<i>R</i>-factors <i>R</i> are based on <i>F</i>, with <i>F</i> set to zero for
negative <i>F</i>^2^. The threshold expression of <i>F</i>^2^ >
\s(<i>F</i>^2^) is used only for calculating <i>R</i>-factors(gt) etc. and is
not relevant to the choice of reflections for refinement. <i>R</i>-factors
based on <i>F</i>^2^ are statistically about twice as large as those based on
<i>F</i>, and <i>R</i>- factors based on ALL data will be even larger.
;
_reflns_number_total     2565
_reflns_number_gt     1522
_reflns_threshold_expression     I>2\s(I)
_refine_ls_structure_factor_coef     Fsqd
_refine_ls_matrix_type     full
_refine_ls_R_factor_all     0.1507
_refine_ls_R_factor_gt     0.1149
_refine_ls_wR_factor_gt     0.3082
_refine_ls_wR_factor_ref     0.3309
_refine_ls_goodness_of_fit_ref     1.063
_refine_ls_restrained_S_all     1.063
_refine_ls_number_reflns     2565
_refine_ls_number_parameters     236
_refine_ls_number_restraints     0
_refine_ls_hydrogen_treatment     constr
_refine_ls_weighting_scheme     calc
_refine_ls_weighting_details
                 'calc w=1/[\s^2^(Fo^2^)+(0.1935P)^2^] where P=(Fo^2^+2Fc^2^)/3'
_atom_sites_solution_hydrogens     geom
_atom_sites_solution_primary     direct
_atom_sites_solution_secondary     difmap
_refine_ls_shift/su_max     0.001
_refine_ls_shift/su_mean     0.001
_refine_diff_density_max     0.302
_refine_diff_density_min     -0.388
_refine_ls_extinction_method     'SHELXL97 (Sheldrick, 2008)'
_refine_ls_extinction_coef     0.0045(17)
_refine_ls_extinction_expression
                                  'Fc^*^=kFc[1+0.001xFc^2^\l^3^/sin(2\q)]^-1/4^'
loop_
    _atom_type_symbol
    _atom_type_description
    _atom_type_scat_dispersion_real
    _atom_type_scat_dispersion_imag
    _atom_type_scat_source
    'C' 'C' 0.0033 0.0016
                         'International Tables Vol C Tables 4.2.6.8 and 6.1.1.4'
    'H' 'H' 0.0000 0.0000
                         'International Tables Vol C Tables 4.2.6.8 and 6.1.1.4'
    'N' 'N' 0.0061 0.0033
                         'International Tables Vol C Tables 4.2.6.8 and 6.1.1.4'
    'O' 'O' 0.0106 0.0060
                         'International Tables Vol C Tables 4.2.6.8 and 6.1.1.4'
_computing_data_collection     'X-AREA (Stoe & Cie, 2002)'
_computing_cell_refinement     'X-AREA (Stoe & Cie, 2002)'
_computing_data_reduction     'X-RED32 (Stoe & Cie, 2002)'
_computing_structure_solution     'SHELXS97 (Sheldrick, 2008)'
_computing_structure_refinement     'SHELXL97 (Sheldrick, 2008)'
_computing_molecular_graphics     'ORTEP-3 for Windows (Farrugia, 1997)'
_computing_publication_material     'WinGX (Farrugia, 1999)'
loop_
    _atom_site_type_symbol
    _atom_site_label
    _atom_site_fract_x
    _atom_site_fract_y
    _atom_site_fract_z
    _atom_site_U_iso_or_equiv
    _atom_site_adp_type
    _atom_site_calc_flag
    _atom_site_refinement_flags
    _atom_site_occupancy
    _atom_site_disorder_assembly
    _atom_site_disorder_group
    C C1 0.4850(4) -0.3268(11) 0.56310(14) 0.0576(16) Uani d . 1 . .
    C C2 0.4649(5) -0.1907(13) 0.53616(18) 0.0748(19) Uani d . 1 . .
    H H2 0.4969 -0.0499 0.5345 0.090 Uiso calc R 1 . .
    C C3 0.3949(5) -0.2683(15) 0.51107(16) 0.082(2) Uani d . 1 . .
    H H3 0.3797 -0.1800 0.4923 0.099 Uiso calc R 1 . .
    C C4 0.3489(4) -0.4759(13) 0.51444(17) 0.075(2) Uani d . 1 . .
    H H4 0.3040 -0.5314 0.4976 0.090 Uiso calc R 1 . .
    C C5 0.3683(4) -0.6017(12) 0.54216(17) 0.0704(19) Uani d . 1 . .
    H H5 0.3345 -0.7383 0.5445 0.084 Uiso calc R 1 . .
    C C6 0.4377(4) -0.5276(11) 0.56682(15) 0.0641(18) Uani d . 1 . .
    H H6 0.4517 -0.6144 0.5857 0.077 Uiso calc R 1 . .
    C C7 0.6418(3) -0.3294(10) 0.59332(14) 0.0513(14) Uani d . 1 . .
    C C8 0.7060(3) -0.2112(10) 0.61624(13) 0.0482(14) Uani d . 1 . .
    C C9 0.7982(4) -0.2933(11) 0.62192(15) 0.0581(16) Uani d . 1 . .
    H H9 0.8429 -0.2158 0.6369 0.070 Uiso calc R 1 . .
    C C10 0.8231(4) -0.4821(11) 0.60609(16) 0.0622(17) Uani d . 1 . .
    H H10 0.8845 -0.5343 0.6106 0.075 Uiso calc R 1 . .
    C C11 0.7588(4) -0.5997(11) 0.58329(15) 0.0627(17) Uani d . 1 . .
    H H11 0.7767 -0.7284 0.5722 0.075 Uiso calc R 1 . .
    C C12 0.6665(4) -0.5216(12) 0.57725(15) 0.0639(18) Uani d . 1 . .
    H H12 0.6220 -0.6002 0.5623 0.077 Uiso calc R 1 . .
    C C13 0.7229(4) 0.1281(10) 0.65264(13) 0.0503(14) Uani d . 1 . .
    H H13 0.7872 0.1090 0.6571 0.060 Uiso calc R 1 . .
    C C14 0.6860(4) 0.3109(9) 0.66784(13) 0.0487(14) Uani d . 1 . .
    C C15 0.5865(4) 0.3495(10) 0.66058(15) 0.0571(16) Uani d . 1 . .
    C C16 0.5513(4) 0.5463(12) 0.67467(18) 0.0716(19) Uani d . 1 . .
    H H16 0.4876 0.5747 0.6699 0.086 Uiso calc R 1 . .
    C C17 0.6065(4) 0.6971(12) 0.69492(18) 0.0704(19) Uani d . 1 . .
    H H17 0.5797 0.8235 0.7039 0.084 Uiso calc R 1 . .
    C C18 0.7048(4) 0.6642(10) 0.70262(14) 0.0548(15) Uani d . 1 . .
    C C19 0.7619(5) 0.8288(11) 0.72230(14) 0.0647(17) Uani d . 1 . .
    H H19 0.7347 0.9566 0.7308 0.078 Uiso calc R 1 . .
    C C20 0.8549(5) 0.8045(12) 0.72899(16) 0.0730(19) Uani d . 1 . .
    H H20 0.8916 0.9137 0.7422 0.088 Uiso calc R 1 . .
    C C21 0.8956(5) 0.6163(13) 0.71618(17) 0.078(2) Uani d . 1 . .
    H H21 0.9599 0.5976 0.7213 0.094 Uiso calc R 1 . .
    C C22 0.8435(4) 0.4567(12) 0.69608(16) 0.0691(19) Uani d . 1 . .
    H H22 0.8728 0.3352 0.6870 0.083 Uiso calc R 1 . .
    C C23 0.7448(4) 0.4752(9) 0.68896(12) 0.0481(14) Uani d . 1 . .
    N N1 0.6738(3) -0.0213(8) 0.63234(10) 0.0493(12) Uani d . 1 . .
    H H1 0.6146 0.0005 0.6285 0.059 Uiso calc R 1 . .
    O O1 0.5318(2) 0.2158(8) 0.64128(11) 0.0720(14) Uani d . 1 . .
    O O2 0.5522(2) -0.2386(8) 0.58887(11) 0.0755(15) Uani d . 1 . .
loop_
    _atom_site_aniso_label
    _atom_site_aniso_U_11
    _atom_site_aniso_U_22
    _atom_site_aniso_U_33
    _atom_site_aniso_U_12
    _atom_site_aniso_U_13
    _atom_site_aniso_U_23
    C1 0.031(3) 0.080(4) 0.055(4) 0.002(3) -0.008(3) -0.025(3)
    C2 0.060(4) 0.084(4) 0.075(5) -0.016(3) -0.001(3) -0.005(4)
    C3 0.072(5) 0.116(6) 0.050(4) -0.011(4) -0.010(3) 0.007(4)
    C4 0.044(3) 0.098(5) 0.072(5) -0.011(3) -0.014(3) -0.016(4)
    C5 0.045(3) 0.084(4) 0.075(5) -0.010(3) -0.005(3) -0.007(4)
    C6 0.049(3) 0.074(4) 0.060(4) 0.001(3) -0.013(3) -0.002(3)
    C7 0.028(3) 0.066(3) 0.055(3) 0.000(2) -0.003(2) -0.011(3)
    C8 0.033(3) 0.068(3) 0.042(3) -0.005(2) 0.003(2) -0.006(3)
    C9 0.031(3) 0.075(4) 0.062(4) -0.010(3) -0.007(3) 0.001(3)
    C10 0.032(3) 0.077(4) 0.074(4) -0.003(3) 0.003(3) -0.008(3)
    C11 0.043(3) 0.080(4) 0.064(4) 0.001(3) 0.008(3) -0.014(3)
    C12 0.033(3) 0.093(4) 0.061(4) -0.007(3) -0.002(3) -0.022(3)
    C13 0.033(3) 0.071(3) 0.043(3) 0.000(3) -0.003(2) -0.001(3)
    C14 0.034(3) 0.062(3) 0.046(3) -0.003(2) -0.003(2) 0.001(3)
    C15 0.029(3) 0.069(4) 0.069(4) -0.003(3) 0.000(3) -0.001(3)
    C16 0.034(3) 0.090(5) 0.088(5) 0.006(3) 0.004(3) -0.012(4)
    C17 0.048(3) 0.080(4) 0.083(5) 0.014(3) 0.012(3) -0.004(4)
    C18 0.049(3) 0.061(3) 0.050(3) 0.004(3) 0.000(3) 0.000(3)
    C19 0.073(4) 0.065(4) 0.050(3) 0.008(3) -0.001(3) -0.008(3)
    C20 0.070(4) 0.082(4) 0.060(4) -0.009(4) -0.005(3) -0.013(3)
    C21 0.045(3) 0.106(5) 0.075(5) -0.004(3) -0.007(3) -0.021(4)
    C22 0.038(3) 0.093(4) 0.070(4) 0.003(3) -0.007(3) -0.034(3)
    C23 0.041(3) 0.058(3) 0.040(3) 0.003(2) -0.004(2) 0.002(2)
    N1 0.027(2) 0.071(3) 0.045(3) -0.006(2) -0.0059(19) -0.006(2)
    O1 0.0240(19) 0.097(3) 0.087(3) -0.0049(19) -0.009(2) -0.018(3)
    O2 0.028(2) 0.106(3) 0.083(3) 0.004(2) -0.013(2) -0.047(3)
_geom_special_details
;
All esds (except the esd in the dihedral angle between two l.s. planes) are
estimated using the full covariance matrix. The cell esds are taken into
account individually in the estimation of esds in distances, angles and
torsion angles; correlations between esds in cell parameters are only used
when they are defined by crystal symmetry. An approximate (isotropic)
treatment of cell esds is used for estimating esds involving l.s. planes.
;
loop_
    _geom_bond_atom_site_label_1
    _geom_bond_atom_site_label_2
    _geom_bond_site_symmetry_2
    _geom_bond_distance
    _geom_bond_publ_flag
    C1 C6 . 1.351(9) ?
    C1 C2 . 1.364(9) ?
    C1 O2 . 1.414(6) ?
    C2 C3 . 1.400(9) ?
    C2 H2 . 0.9300 ?
    C3 C4 . 1.370(10) ?
    C3 H3 . 0.9300 ?
    C4 C5 . 1.359(10) ?
    C4 H4 . 0.9300 ?
    C5 C6 . 1.377(8) ?
    C5 H5 . 0.9300 ?
    C6 H6 . 0.9300 ?
    C7 C12 . 1.366(8) ?
    C7 O2 . 1.387(6) ?
    C7 C8 . 1.387(7) ?
    C8 N1 . 1.400(7) ?
    C8 C9 . 1.403(8) ?
    C9 C10 . 1.347(9) ?
    C9 H9 . 0.9300 ?
    C10 C11 . 1.383(8) ?
    C10 H10 . 0.9300 ?
    C11 C12 . 1.397(8) ?
    C11 H11 . 0.9300 ?
    C12 H12 . 0.9300 ?
    C13 N1 . 1.315(6) ?
    C13 C14 . 1.381(8) ?
    C13 H13 . 0.9300 ?
    C14 C15 . 1.447(7) ?
    C14 C23 . 1.451(7) ?
    C15 O1 . 1.276(7) ?
    C15 C16 . 1.404(9) ?
    C16 C17 . 1.359(9) ?
    C16 H16 . 0.9300 ?
    C17 C18 . 1.425(8) ?
    C17 H17 . 0.9300 ?
    C18 C23 . 1.395(8) ?
    C18 C19 . 1.411(8) ?
    C19 C20 . 1.344(10) ?
    C19 H19 . 0.9300 ?
    C20 C21 . 1.379(10) ?
    C20 H20 . 0.9300 ?
    C21 C22 . 1.368(8) ?
    C21 H21 . 0.9300 ?
    C22 C23 . 1.422(8) ?
    C22 H22 . 0.9300 ?
    N1 H1 . 0.8600 ?
loop_
    _geom_angle_atom_site_label_1
    _geom_angle_atom_site_label_2
    _geom_angle_atom_site_label_3
    _geom_angle_site_symmetry_1
    _geom_angle_site_symmetry_3
    _geom_angle
    _geom_angle_publ_flag
    C6 C1 C2 . . 122.4(5) ?
    C6 C1 O2 . . 119.9(6) ?
    C2 C1 O2 . . 117.4(6) ?
    C1 C2 C3 . . 118.3(7) ?
    C1 C2 H2 . . 120.9 ?
    C3 C2 H2 . . 120.9 ?
    C4 C3 C2 . . 119.2(7) ?
    C4 C3 H3 . . 120.4 ?
    C2 C3 H3 . . 120.4 ?
    C5 C4 C3 . . 120.8(6) ?
    C5 C4 H4 . . 119.6 ?
    C3 C4 H4 . . 119.6 ?
    C4 C5 C6 . . 120.3(6) ?
    C4 C5 H5 . . 119.9 ?
    C6 C5 H5 . . 119.9 ?
    C1 C6 C5 . . 118.9(6) ?
    C1 C6 H6 . . 120.5 ?
    C5 C6 H6 . . 120.5 ?
    C12 C7 O2 . . 124.0(5) ?
    C12 C7 C8 . . 121.5(5) ?
    O2 C7 C8 . . 114.4(5) ?
    C7 C8 N1 . . 117.7(5) ?
    C7 C8 C9 . . 117.5(5) ?
    N1 C8 C9 . . 124.8(5) ?
    C10 C9 C8 . . 121.3(5) ?
    C10 C9 H9 . . 119.4 ?
    C8 C9 H9 . . 119.4 ?
    C9 C10 C11 . . 121.0(6) ?
    C9 C10 H10 . . 119.5 ?
    C11 C10 H10 . . 119.5 ?
    C10 C11 C12 . . 118.8(6) ?
    C10 C11 H11 . . 120.6 ?
    C12 C11 H11 . . 120.6 ?
    C7 C12 C11 . . 119.9(5) ?
    C7 C12 H12 . . 120.1 ?
    C11 C12 H12 . . 120.1 ?
    N1 C13 C14 . . 124.8(5) ?
    N1 C13 H13 . . 117.6 ?
    C14 C13 H13 . . 117.6 ?
    C13 C14 C15 . . 118.8(5) ?
    C13 C14 C23 . . 121.8(5) ?
    C15 C14 C23 . . 119.3(5) ?
    O1 C15 C16 . . 120.3(5) ?
    O1 C15 C14 . . 122.0(5) ?
    C16 C15 C14 . . 117.7(5) ?
    C17 C16 C15 . . 122.9(5) ?
    C17 C16 H16 . . 118.6 ?
    C15 C16 H16 . . 118.6 ?
    C16 C17 C18 . . 120.9(6) ?
    C16 C17 H17 . . 119.5 ?
    C18 C17 H17 . . 119.5 ?
    C23 C18 C19 . . 120.0(5) ?
    C23 C18 C17 . . 119.4(5) ?
    C19 C18 C17 . . 120.5(6) ?
    C20 C19 C18 . . 121.3(6) ?
    C20 C19 H19 . . 119.4 ?
    C18 C19 H19 . . 119.4 ?
    C19 C20 C21 . . 119.5(6) ?
    C19 C20 H20 . . 120.2 ?
    C21 C20 H20 . . 120.2 ?
    C22 C21 C20 . . 121.4(6) ?
    C22 C21 H21 . . 119.3 ?
    C20 C21 H21 . . 119.3 ?
    C21 C22 C23 . . 120.4(6) ?
    C21 C22 H22 . . 119.8 ?
    C23 C22 H22 . . 119.8 ?
    C18 C23 C22 . . 117.3(5) ?
    C18 C23 C14 . . 119.9(5) ?
    C22 C23 C14 . . 122.8(5) ?
    C13 N1 C8 . . 128.1(4) ?
    C13 N1 H1 . . 115.9 ?
    C8 N1 H1 . . 115.9 ?
    C7 O2 C1 . . 118.3(4) ?
loop_
    _geom_torsion_atom_site_label_1
    _geom_torsion_atom_site_label_2
    _geom_torsion_atom_site_label_3
    _geom_torsion_atom_site_label_4
    _geom_torsion_site_symmetry_1
    _geom_torsion_site_symmetry_2
    _geom_torsion_site_symmetry_3
    _geom_torsion_site_symmetry_4
    _geom_torsion
    _geom_torsion_publ_flag
    C6 C1 C2 C3 . . . . -2.5(11) ?
    O2 C1 C2 C3 . . . . -176.5(6) ?
    C1 C2 C3 C4 . . . . 0.3(11) ?
    C2 C3 C4 C5 . . . . 2.4(12) ?
    C3 C4 C5 C6 . . . . -3.0(11) ?
    C2 C1 C6 C5 . . . . 1.9(10) ?
    O2 C1 C6 C5 . . . . 175.7(6) ?
    C4 C5 C6 C1 . . . . 0.9(10) ?
    C12 C7 C8 N1 . . . . -177.8(5) ?
    O2 C7 C8 N1 . . . . 1.2(8) ?
    C12 C7 C8 C9 . . . . 1.2(9) ?
    O2 C7 C8 C9 . . . . -179.8(5) ?
    C7 C8 C9 C10 . . . . -1.0(9) ?
    N1 C8 C9 C10 . . . . 177.9(6) ?
    C8 C9 C10 C11 . . . . 1.0(10) ?
    C9 C10 C11 C12 . . . . -1.1(10) ?
    O2 C7 C12 C11 . . . . 179.8(6) ?
    C8 C7 C12 C11 . . . . -1.4(10) ?
    C10 C11 C12 C7 . . . . 1.3(10) ?
    N1 C13 C14 C15 . . . . -2.0(9) ?
    N1 C13 C14 C23 . . . . -177.4(5) ?
    C13 C14 C15 O1 . . . . 2.0(9) ?
    C23 C14 C15 O1 . . . . 177.4(6) ?
    C13 C14 C15 C16 . . . . -175.8(6) ?
    C23 C14 C15 C16 . . . . -0.3(9) ?
    O1 C15 C16 C17 . . . . -178.8(7) ?
    C14 C15 C16 C17 . . . . -1.0(11) ?
    C15 C16 C17 C18 . . . . 1.0(11) ?
    C16 C17 C18 C23 . . . . 0.4(10) ?
    C16 C17 C18 C19 . . . . 176.6(7) ?
    C23 C18 C19 C20 . . . . -1.8(10) ?
    C17 C18 C19 C20 . . . . -177.9(7) ?
    C18 C19 C20 C21 . . . . 0.6(11) ?
    C19 C20 C21 C22 . . . . 1.7(12) ?
    C20 C21 C22 C23 . . . . -2.7(12) ?
    C19 C18 C23 C22 . . . . 0.7(9) ?
    C17 C18 C23 C22 . . . . 176.9(6) ?
    C19 C18 C23 C14 . . . . -177.9(5) ?
    C17 C18 C23 C14 . . . . -1.7(9) ?
    C21 C22 C23 C18 . . . . 1.5(10) ?
    C21 C22 C23 C14 . . . . -180.0(6) ?
    C13 C14 C23 C18 . . . . 176.9(5) ?
    C15 C14 C23 C18 . . . . 1.6(8) ?
    C13 C14 C23 C22 . . . . -1.6(9) ?
    C15 C14 C23 C22 . . . . -176.9(6) ?
    C14 C13 N1 C8 . . . . -179.5(5) ?
    C7 C8 N1 C13 . . . . -173.3(5) ?
    C9 C8 N1 C13 . . . . 7.7(9) ?
    C12 C7 O2 C1 . . . . -9.5(10) ?
    C8 C7 O2 C1 . . . . 171.6(6) ?
    C6 C1 O2 C7 . . . . 84.9(8) ?
    C2 C1 O2 C7 . . . . -101.0(7) ?
loop_
    _geom_hbond_atom_site_label_D
    _geom_hbond_atom_site_label_H
    _geom_hbond_atom_site_label_A
    _geom_hbond_site_symmetry_A
    _geom_hbond_distance_DH
    _geom_hbond_distance_HA
    _geom_hbond_distance_DA
    _geom_hbond_angle_DHA
    N1 H1 O1 . 0.86 1.87 2.561(6) 136.4
    C11 H11 Cg1 3_545 0.93 2.87 3.664(7) 144
    C19 H19 Cg2 4_656 0.93 2.90 3.674(7) 142
data_global
_journal_date_recd_electronic     2010-04-09
_journal_date_accepted     2010-04-14
_journal_name_full     'Acta Crystallographica, Section E'
_journal_year     2010
_journal_volume     66
_journal_issue      5
_journal_page_first     o1131
_journal_page_last     o1131
_journal_paper_category     QO
_journal_coeditor_code     SI2256
_publ_contact_author
;
'Orhan B\"uy\"ukg\"ung\"or'
Department of Physics
Faculty of Arts and Sciences
Ondokuz May\?is University
Kurupelit
TR-55139
Samsun
Turkey
;
_publ_contact_author_email     'orhanb@omu.edu.tr'
_publ_section_title
;
1-[(<i>E</i>)-(2-Phenoxyanilino)methylene]naphthalen-2(1<i>H</i>)-one
;
loop_
    _publ_author_name
    _publ_author_address
    'Ersin Temel'
;
Department of Physics
Faculty of Arts and Sciences
Ondokuz May\?is University
Kurupelit
TR-55139 Samsun
Turkey
;
    'Erbil A\(gar'
;
Department of Chemistry
Faculty of Arts and Sciences
Ondokuz May\?is University
Kurupelit
TR-55139 Samsun
Turkey
;
    'Orhan B\"uy\"ukg\"ung\"or'
;
Department of Physics
Faculty of Arts and Sciences
Ondokuz May\?is University
Kurupelit
TR-55139 Samsun
Turkey
;
