# Supplementary material for: 1-[(E)-(2-Phenoxy­anilino)methyl­ene]naphthalen-2(1H)-one
Source: Acta Crystallogr Sect E Struct Rep Online. 2010 Apr 21;66(Pt 5):o1131. doi: 10.1107/S1600536810013851 (PMC2979135; doi:10.1107/S1600536810013851)
Supplement: Supplementary file 2 [file e-66-o1131-Isup2.hkl]

#
# h,k,l, Fc-squared, Fo-squared, sigma(Fo-squared) and status flag
#
data_I
_shelx_title ' ORHERB1'
_shelx_refln_list_code          4
_shelx_F_calc_maximum      342.96
_exptl_crystal_F_000      1424.00
_reflns_d_resolution_high  0.8863
 
loop_
 _symmetry_equiv_pos_as_xyz
 'x, y, z'
 '-x, y, -z+1/2'
 'x+1/2, y+1/2, z'
 '-x+1/2, y+1/2, -z+1/2'
 '-x, -y, -z'
 'x, -y, z-1/2'
 '-x+1/2, -y+1/2, -z'
 'x+1/2, -y+1/2, z-1/2'
 
_cell_length_a    14.6428
_cell_length_b     5.6297
_cell_length_c    42.6019
_cell_angle_alpha  90.000
_cell_angle_beta  101.175
_cell_angle_gamma  90.000
 
_shelx_F_squared_multiplier     1.000
 
loop_
 _refln_index_h
 _refln_index_k
 _refln_index_l
 _refln_F_squared_calc
 _refln_F_squared_meas
 _refln_F_squared_sigma
 _refln_observed_status
   2   0   0    19081.73    53682.41   3041.90 o
   4   0   0      720.30     4482.81    135.45 o
   6   0   0     1384.51     2042.50     89.30 o
  10   0   0     2026.01     2310.65     62.23 o
  12   0   0      100.35       87.80     41.44 o
  14   0   0      557.94      501.23     81.82 o
  16   0   0       86.20      128.23     64.39 o
   1   1   0     8183.00     6458.27     61.34 o
   3   1   0      375.39     3470.32   1216.31 o
   5   1   0     2932.76     2866.41    535.12 o
   7   1   0       78.37      317.08     86.34 o
   9   1   0       88.89      168.91     37.24 o
  11   1   0      553.34      635.76     97.17 o
  13   1   0      183.17      186.58     33.12 o
  15   1   0      495.77      525.37     56.56 o
   0   2   0     3561.80     3298.96     57.40 o
   2   2   0     4881.21     4566.51    144.93 o
   4   2   0     1865.78     1551.61    111.62 o
   6   2   0      861.34      888.32     69.40 o
   8   2   0       63.87      121.32     33.52 o
  10   2   0     2346.84     2301.49    344.39 o
  12   2   0     3512.19     3257.80    555.05 o
  14   2   0       55.25       63.85     32.81 o
   1   3   0      227.96      243.79     26.34 o
   3   3   0     4284.39     3770.23     59.50 o
   5   3   0       10.35       39.35     40.44 o
   7   3   0     1098.29     1246.31    138.10 o
   9   3   0       56.58       71.74     34.58 o
  11   3   0     1187.75     1381.18    210.81 o
  13   3   0       55.12       35.44     34.57 o
   0   4   0     1103.67     1257.69     35.32 o
   2   4   0       19.29       25.21     23.53 o
   4   4   0        9.09       -3.33     25.77 o
   6   4   0      662.50      694.42     43.12 o
   8   4   0      523.83      562.09     52.87 o
  10   4   0      259.60      176.40     35.86 o
  12   4   0        4.38       22.09     38.47 o
   1   5   0        9.19       51.66     29.11 o
   3   5   0       48.12       56.33     31.31 o
   5   5   0       82.09       68.24     32.18 o
   7   5   0        3.81        3.85     29.81 o
   9   5   0       64.66      131.76     33.49 o
   0   6   0      447.19      478.01     48.18 o
   2   6   0       59.68       93.67     33.47 o
   4   6   0        0.20       14.96     30.78 o
 -15   1   1      511.41      379.96     39.79 o
 -13   1   1     2189.96     2132.93    306.93 o
 -11   1   1       24.57       83.69     32.26 o
  -9   1   1      465.50      539.39    103.10 o
  -7   1   1       76.94      116.07     39.78 o
  -5   1   1     1449.78     1552.13    319.63 o
  -3   1   1     1616.57     1321.62    143.36 o
  -1   1   1     2154.30     1966.14    122.23 o
   1   1   1      111.55     2027.03    334.52 o
   3   1   1      385.79     3231.61   1138.48 o
   5   1   1     3374.86     3427.73    557.64 o
   7   1   1       39.35      208.16     46.09 o
   9   1   1      958.85     1190.48    163.55 o
  11   1   1      427.07      436.88     53.12 o
  13   1   1     2391.37     2140.49    211.55 o
  15   1   1       15.11       30.06     37.80 o
 -14   2   1       74.23       93.55     39.61 o
 -12   2   1        0.02      -29.21     32.50 o
 -10   2   1       71.36      141.42     30.20 o
  -8   2   1      155.80      170.02     33.15 o
  -6   2   1      171.74      331.79     29.74 o
  -4   2   1       25.00       31.44     25.72 o
  -2   2   1      406.14      419.99     37.52 o
   0   2   1       88.50       78.58     26.32 o
   2   2   1     4171.51     3266.90    185.73 o
   4   2   1      752.24      857.06    112.68 o
   6   2   1       29.56      223.02     87.33 o
   8   2   1      114.11      155.34     33.53 o
  10   2   1     3182.11     3694.91    688.61 o
  12   2   1     3337.76     3295.16    483.00 o
  14   2   1        7.34       23.02     33.03 o
 -13   3   1       71.54       41.60     37.02 o
 -11   3   1      166.59      130.06     34.92 o
  -9   3   1      533.59      558.98     99.45 o
  -7   3   1       90.23      150.41     30.14 o
  -5   3   1     1399.55     1242.64     43.49 o
  -3   3   1     1543.79     1809.97    142.92 o
  -1   3   1      366.18      387.92     24.00 o
   1   3   1      632.45      640.09     26.30 o
   3   3   1     1372.15     1259.73     38.40 o
   5   3   1      251.41      248.34     38.01 o
   7   3   1      526.62      598.60     67.86 o
   9   3   1      204.02      283.29     31.85 o
  11   3   1      121.29       71.14     40.23 o
  13   3   1       26.15        0.43     40.34 o
 -12   4   1        0.01        1.58     36.09 o
 -10   4   1        1.97       20.41     31.55 o
  -8   4   1       44.85       91.18     33.85 o
  -6   4   1      247.91      312.89     32.87 o
  -4   4   1       35.35       55.76     27.17 o
  -2   4   1       13.66       12.67     22.64 o
   0   4   1       90.31      108.71     23.54 o
   2   4   1        2.44       14.49     23.43 o
   4   4   1       27.40       34.95     28.82 o
   6   4   1       21.36        8.33     25.19 o
   8   4   1      629.68      542.34     46.76 o
  10   4   1       11.43       62.81     41.04 o
  12   4   1        4.87       48.86     38.54 o
  -9   5   1       20.01        3.61     33.67 o
  -7   5   1      152.60      140.78     27.47 o
  -5   5   1      275.86      249.80     34.30 o
  -3   5   1       56.54       61.86     26.03 o
  -1   5   1       21.17       16.42     28.88 o
   1   5   1       44.92       53.89     31.10 o
   3   5   1        1.17       10.11     29.36 o
   5   5   1       88.52       77.20     27.74 o
   7   5   1       11.03       21.00     27.73 o
   9   5   1      104.47       97.00     35.72 o
  -4   6   1      229.71      245.21     33.21 o
  -2   6   1      208.09      258.79     32.32 o
   0   6   1       63.28       96.70     33.60 o
   2   6   1       42.57       45.38     28.98 o
   4   6   1      125.67      175.38     33.12 o
 -16   0   2       44.18       37.27     48.06 o
 -14   0   2       39.29       10.94     45.45 o
 -12   0   2       58.94      110.17     48.40 o
 -10   0   2      954.42     1383.65    168.25 o
  -8   0   2       24.54       19.45     70.59 o
  -6   0   2    24668.96    40779.60    250.01 o
  -4   0   2       47.45      147.22     91.34 o
  -2   0   2    71087.91   142735.64  15508.60 o
   2   0   2      345.39      998.76    216.50 o
   4   0   2     1809.14     2593.46    142.39 o
  10   0   2      435.35      407.10     61.52 o
  12   0   2       37.00       35.12     37.89 o
  14   0   2      301.30      251.25     41.30 o
  16   0   2      413.65      360.61    109.96 o
 -15   1   2       88.16      104.17     35.24 o
 -13   1   2      904.04      945.23     89.61 o
 -11   1   2      486.41      507.28     64.87 o
  -9   1   2      252.44      245.08     31.88 o
  -7   1   2     1813.85     1993.41    241.17 o
  -5   1   2     1724.84     1745.35    147.67 o
  -3   1   2     6380.57     6402.39    318.72 o
  -1   1   2    24040.87    18341.45    702.56 o
   1   1   2      747.32     2160.62    330.35 o
   3   1   2     4242.42     4636.70    517.14 o
   5   1   2      167.71      261.02     47.11 o
   7   1   2     4544.76     6403.15    933.49 o
   9   1   2      277.44      482.78     88.88 o
  11   1   2      287.62      299.24     31.58 o
  13   1   2        3.17        7.75     34.41 o
  15   1   2       95.38      130.70     31.69 o
 -14   2   2      269.80      357.23     45.62 o
 -12   2   2       60.82       64.78     31.58 o
 -10   2   2       28.98       25.80     35.36 o
  -8   2   2      110.62      118.03     29.02 o
  -6   2   2       39.28       39.11     34.58 o
  -4   2   2     6812.99     5563.98    430.89 o
  -2   2   2    10880.37     8896.82    387.85 o
   0   2   2      284.11      239.44     31.50 o
   2   2   2       61.39       82.88     26.99 o
   4   2   2       28.70       43.62     30.61 o
   6   2   2     2391.43     2215.27    167.40 o
   8   2   2        0.03       41.19     33.10 o
  10   2   2      148.31      453.12     61.56 o
  12   2   2        1.40      -11.23     44.80 o
  14   2   2       19.42       25.50     33.19 o
 -13   3   2       57.15       62.32     39.34 o
 -11   3   2        8.49       27.49     30.68 o
  -9   3   2      179.00      353.71     48.32 o
  -7   3   2        2.86       60.78     32.78 o
  -5   3   2     1523.67     1422.99     86.81 o
  -3   3   2     5049.03     4303.50    275.01 o
  -1   3   2      328.73      319.86     23.66 o
   1   3   2     1147.13     1305.43     28.62 o
   3   3   2      329.77      276.36     44.05 o
   5   3   2      203.20      273.53     30.64 o
   7   3   2      366.84      459.60     37.53 o
   9   3   2     2115.44     2207.02    481.06 o
  11   3   2        0.24       32.35     40.95 o
  13   3   2        1.92       -9.74     43.67 o
 -12   4   2       32.08       57.38     43.82 o
 -10   4   2      205.76      195.11     36.07 o
  -8   4   2        2.62       53.92     35.25 o
  -6   4   2       15.17       58.77     26.57 o
  -4   4   2        1.46       12.40     29.89 o
  -2   4   2       35.55       54.69     32.21 o
   0   4   2      368.96      423.05     25.82 o
   2   4   2        1.13       20.94     24.37 o
   4   4   2      227.00      191.80     35.96 o
   6   4   2       98.34       94.90     27.36 o
   8   4   2      854.51      740.43     35.35 o
  10   4   2        8.84       -6.35     34.28 o
  12   4   2       15.77        4.79     34.09 o
  -9   5   2       80.45       80.32     35.47 o
  -7   5   2        7.15       10.94     30.02 o
  -5   5   2      107.18       97.96     34.05 o
  -3   5   2       10.69       31.95     25.75 o
  -1   5   2        7.38       24.38     32.78 o
   1   5   2      255.71      253.94     28.92 o
   3   5   2      160.37      174.42     27.50 o
   5   5   2      109.60      137.41     27.01 o
   7   5   2       11.95       27.15     27.70 o
   9   5   2        2.15       -7.09     33.11 o
  -4   6   2       89.29       94.95     31.00 o
  -2   6   2      258.45      247.53     30.01 o
   0   6   2       54.93       67.82     36.89 o
   2   6   2        8.86       14.75     30.15 o
   4   6   2       13.39       37.46     31.36 o
 -15   1   3        6.78       36.74     34.58 o
 -13   1   3        0.18      -15.50     37.87 o
 -11   1   3       53.69       61.40     32.63 o
  -9   1   3      353.09      493.16     51.71 o
  -7   1   3      244.88      296.97     40.81 o
  -5   1   3       41.10       30.03     32.25 o
  -3   1   3     2865.82     2543.70     71.16 o
  -1   1   3    25479.02    19919.26    360.63 o
   1   1   3      587.23      492.68     53.81 o
   3   1   3        4.93      -42.46     53.40 o
   5   1   3      239.13      215.63     51.64 o
   7   1   3     1375.75     3746.98    912.75 o
   9   1   3       32.79      541.40     66.82 o
  11   1   3     1823.29     2038.87    239.95 o
  13   1   3      520.94      432.34     47.95 o
  15   1   3       40.03       57.57     35.70 o
 -14   2   3      379.71      450.02     63.67 o
 -12   2   3      162.40      189.62     38.08 o
 -10   2   3      187.75      221.91     37.59 o
  -8   2   3      703.41      857.34    125.45 o
  -6   2   3     2788.33     2723.48    277.09 o
  -4   2   3       12.44      220.45     99.50 o
  -2   2   3      400.19      516.36     57.30 o
   0   2   3      510.08      448.16     29.71 o
   2   2   3        4.67        7.74     24.10 o
   4   2   3      316.58      246.29     35.31 o
   6   2   3      638.82      871.71    117.64 o
   8   2   3       15.24       84.74     36.69 o
  10   2   3     1188.73     1346.68    221.84 o
  12   2   3      620.86      806.32    120.36 o
  14   2   3       12.49       -7.54     36.82 o
 -13   3   3       42.54       13.93     43.19 o
 -11   3   3       40.27       60.99     33.05 o
  -9   3   3      426.02      590.58     74.46 o
  -7   3   3     1050.53      981.45     34.07 o
  -5   3   3        4.04      -33.21     33.91 o
  -3   3   3      234.88      496.98     82.12 o
  -1   3   3     4061.35     3922.30    226.54 o
   1   3   3       27.51       50.00     24.74 o
   3   3   3       10.22       24.46     25.27 o
   5   3   3       23.33        3.67     33.53 o
   7   3   3      989.29      942.40     69.44 o
   9   3   3      467.71      457.19     37.91 o
  11   3   3      250.48      359.54     61.34 o
  13   3   3      108.81      120.28     37.57 o
 -12   4   3       29.02       28.33     35.13 o
 -10   4   3        4.16       15.86     35.44 o
  -8   4   3       89.14      134.27     35.59 o
  -6   4   3        8.18       57.09     25.31 o
  -4   4   3       10.38       30.72     29.87 o
  -2   4   3        0.00        8.70     28.07 o
   0   4   3      760.83      799.13     27.90 o
   2   4   3        1.88      -20.03     24.63 o
   4   4   3       37.29       41.79     31.14 o
   6   4   3      233.52      240.87     40.62 o
   8   4   3      248.29      384.08     43.12 o
  10   4   3      593.71      575.61     83.30 o
  12   4   3       15.93      -26.59     34.79 o
  -9   5   3       27.35       42.24     33.34 o
  -7   5   3       50.12       64.31     33.34 o
  -5   5   3        9.54       20.23     36.34 o
  -3   5   3       78.07      119.41     26.88 o
  -1   5   3       21.04       36.67     29.59 o
   1   5   3       91.42       93.56     28.44 o
   3   5   3       26.10       34.58     33.46 o
   5   5   3        3.54      -13.04     29.00 o
   7   5   3      113.24      104.85     32.05 o
   9   5   3      151.32      159.39     33.98 o
  -4   6   3      110.12       86.26     32.55 o
  -2   6   3        1.89        6.11     30.31 o
   0   6   3        6.06       14.56     33.10 o
   2   6   3       40.15       81.02     29.53 o
   4   6   3      147.51      165.00     30.42 o
 -16   0   4        5.71       -2.36     48.32 o
 -14   0   4      108.29       90.77     58.22 o
 -12   0   4      355.07      292.11     55.13 o
 -10   0   4      864.25     1386.86    109.21 o
  -8   0   4    22633.23    34611.35    211.82 o
  -6   0   4    27702.74    46826.73    277.79 o
  -4   0   4    32105.00    55139.04   1231.64 o
  -2   0   4     2095.42     3189.07    432.22 o
   2   0   4    28240.70    40917.84   8309.52 o
   4   0   4     2815.52     2374.87     89.55 o
   6   0   4     3377.68     2696.84     78.68 o
   8   0   4     4423.15     3049.46     94.62 o
  10   0   4      487.16      365.63     62.10 o
  12   0   4     1490.20     1216.36    163.41 o
  14   0   4      144.35      114.63     45.14 o
 -15   1   4       23.47       34.32     35.22 o
 -13   1   4      164.39      208.07     43.49 o
 -11   1   4        4.07       43.71     31.92 o
  -9   1   4        9.11       11.78     27.58 o
  -7   1   4      189.58      155.12     76.85 o
  -5   1   4      879.35      794.51     77.69 o
  -3   1   4    59311.72    60236.99   4099.59 o
  -1   1   4      394.64      294.58     31.25 o
   1   1   4     5619.73     5502.14    425.76 o
   3   1   4      212.28     2333.40    744.38 o
   5   1   4     9966.12     9586.78   1608.64 o
   7   1   4        4.89      201.60     44.89 o
   9   1   4       88.28      285.30     46.57 o
  11   1   4        2.96       22.62     30.83 o
  13   1   4       95.31       81.34     28.02 o
  15   1   4       62.90       82.73     35.06 o
 -14   2   4     1605.46     1498.93    230.52 o
 -12   2   4       64.33      119.10     39.26 o
 -10   2   4       15.58       47.38     30.73 o
  -8   2   4      132.51      154.79     31.75 o
  -6   2   4      301.08      460.52     35.61 o
  -4   2   4       17.24       -4.36     26.98 o
  -2   2   4      758.56      594.50     27.84 o
   0   2   4      159.98      160.44     28.95 o
   2   2   4      222.54      165.16     25.94 o
   4   2   4     6434.09     5563.42    450.74 o
   6   2   4      151.66      103.84     32.94 o
   8   2   4       57.04      114.28     31.48 o
  10   2   4       42.06      188.92     31.17 o
  12   2   4     5304.66     5669.09    688.66 o
  14   2   4        0.60       31.70     35.26 o
 -13   3   4      480.56      445.24     71.68 o
 -11   3   4     2218.75     2237.13    361.57 o
  -9   3   4     5069.91     4806.60    687.27 o
  -7   3   4     1478.62     1417.02    207.78 o
  -5   3   4     2908.87     2638.40    149.46 o
  -3   3   4       11.82      116.64     71.80 o
  -1   3   4      124.23      126.55     24.69 o
   1   3   4      177.80      628.27     29.82 o
   3   3   4     1377.98     1173.95     29.32 o
   5   3   4      235.84      165.34     42.51 o
   7   3   4      300.68      258.63     62.65 o
   9   3   4      347.72      385.29     75.18 o
  11   3   4       62.51      113.71     57.67 o
  13   3   4      181.35      137.11     38.19 o
 -12   4   4        0.00       16.93     35.60 o
 -10   4   4        4.24        1.87     32.81 o
  -8   4   4      283.97      321.65     81.90 o
  -6   4   4       90.39       97.82     26.75 o
  -4   4   4       92.84      106.99     27.12 o
  -2   4   4        9.75       14.77     25.45 o
   0   4   4      488.92      527.68     28.72 o
   2   4   4        8.28       50.19     25.60 o
   4   4   4        7.09       27.42     29.14 o
   6   4   4      413.79      367.15     29.16 o
   8   4   4      475.70      426.50     31.07 o
  10   4   4        9.40        5.54     35.74 o
  12   4   4       83.28       50.07     44.71 o
  -9   5   4       14.80       15.35     31.80 o
  -7   5   4        4.41       13.90     31.74 o
  -5   5   4       27.32       45.73     32.01 o
  -3   5   4        6.82       33.08     29.83 o
  -1   5   4        3.01       53.95     32.78 o
   1   5   4      365.37      346.66     32.30 o
   3   5   4      445.34      448.99     36.00 o
   5   5   4      469.10      531.22     31.53 o
   7   5   4       69.03       62.13     30.55 o
   9   5   4       54.58       31.80     37.83 o
  -4   6   4       37.18       62.31     31.18 o
  -2   6   4       14.37       38.21     30.30 o
   0   6   4        4.76       25.57     35.20 o
   2   6   4       13.65       19.00     31.59 o
   4   6   4      138.61      138.88     30.25 o
 -15   1   5      171.15      218.87     35.25 o
 -13   1   5     1207.39     1129.51    163.74 o
 -11   1   5       17.59       32.76     30.05 o
  -9   1   5      416.05      597.13     79.24 o
  -7   1   5      801.10      819.62     66.41 o
  -5   1   5     4179.12     4293.19    372.89 o
  -3   1   5    15708.63    13484.54    731.42 o
  -1   1   5    19920.10    15676.54    415.31 o
   1   1   5     6200.32     6127.56    244.70 o
   3   1   5     1889.00     1855.01    198.81 o
   5   1   5     7090.54     8250.43   2050.77 o
   7   1   5     7024.03     8240.80   2813.40 o
   9   1   5      388.95      739.94    106.89 o
  11   1   5       93.46      131.67     28.14 o
  13   1   5      203.07      280.23     36.81 o
  15   1   5      141.89      120.20     38.42 o
 -14   2   5       45.26      114.39     36.44 o
 -12   2   5      337.72      442.11     52.21 o
 -10   2   5     1199.90     1320.10    196.62 o
  -8   2   5      271.96      274.17     62.59 o
  -6   2   5      318.55      199.02     29.56 o
  -4   2   5       11.09       92.83     43.80 o
  -2   2   5       13.78       -0.62     22.42 o
   0   2   5     4888.37     3855.46    214.45 o
   2   2   5     1736.28     1210.34    102.55 o
   4   2   5     5349.51     4803.11    342.56 o
   6   2   5     2758.42     3062.99    406.64 o
   8   2   5      105.61      474.69     85.67 o
  10   2   5     1353.64     2299.11    303.63 o
  12   2   5     1005.45      976.85    158.30 o
  14   2   5      127.43       91.07     34.84 o
 -13   3   5      839.18      810.87    151.07 o
 -11   3   5       94.70      108.45     33.03 o
  -9   3   5      637.02      567.52     47.11 o
  -7   3   5       34.53      116.96     29.98 o
  -5   3   5     1012.18      863.24     49.51 o
  -3   3   5      407.07      439.80     32.77 o
  -1   3   5     5839.74     5143.11     59.06 o
   1   3   5     1212.40     1020.71     46.19 o
   3   3   5       10.21       -9.99     25.50 o
   5   3   5      644.74      666.27     50.68 o
   7   3   5       52.24       62.65     30.64 o
   9   3   5       30.17       15.30     33.64 o
  11   3   5      186.92      215.30     35.47 o
  13   3   5       34.21       75.47     39.32 o
 -12   4   5        8.28        0.57     37.35 o
 -10   4   5       41.80       35.72     37.63 o
  -8   4   5      338.12      347.71     39.71 o
  -6   4   5      245.00      235.22     30.10 o
  -4   4   5       46.14       26.70     27.22 o
  -2   4   5        4.30      -12.50     28.03 o
   0   4   5       14.14       30.40     24.44 o
   2   4   5       24.04       24.55     28.55 o
   4   4   5       45.65       50.29     26.56 o
   6   4   5      222.72      185.96     34.30 o
   8   4   5      648.15      582.34     82.92 o
  10   4   5      549.19      404.49     42.76 o
  12   4   5       37.28       68.04     36.60 o
  -9   5   5        4.80       -3.10     39.83 o
  -7   5   5       40.46       30.29     30.43 o
  -5   5   5       18.32       41.73     30.85 o
  -3   5   5       29.38       52.51     32.84 o
  -1   5   5       36.84       93.88     33.40 o
   1   5   5      821.31      864.65     52.68 o
   3   5   5      125.53      106.68     31.46 o
   5   5   5       68.70       95.10     31.25 o
   7   5   5       33.60       30.55     26.95 o
   9   5   5       40.82       54.32     28.87 o
  -4   6   5       22.93       50.31     32.47 o
  -2   6   5      348.24      393.50     36.14 o
   0   6   5        1.23        9.34     35.01 o
   2   6   5       13.92       13.33     29.06 o
   4   6   5        6.69       31.51     32.77 o
 -16   0   6      396.35      345.25     81.07 o
 -14   0   6     1230.67     1208.15    263.74 o
 -12   0   6       67.85      139.75     56.15 o
 -10   0   6        8.77       68.86    113.94 o
  -8   0   6     7911.11    12176.21    154.34 o
  -6   0   6      469.46      586.08    106.50 o
  -4   0   6     5915.79     7162.45    161.40 o
  -2   0   6    40192.01    52429.26  12408.27 o
   2   0   6    39905.56    54988.40  16708.21 o
   4   0   6      791.27      702.80     69.16 o
   6   0   6      213.38      204.56     60.52 o
   8   0   6     5567.43     3772.59    100.23 o
  10   0   6     5961.23     6483.70   1271.56 o
  12   0   6      219.97      272.76     48.31 o
  14   0   6       77.59       98.11     46.20 o
 -15   1   6       36.98       35.70     36.32 o
 -13   1   6       43.92       65.72     30.72 o
 -11   1   6       90.45      115.95     35.17 o
  -9   1   6        2.19       32.47     37.21 o
  -7   1   6      627.10      637.25    196.78 o
  -5   1   6       58.15      109.28     40.82 o
  -3   1   6      603.28      537.32     42.86 o
  -1   1   6     3607.82     3211.21     85.67 o
   1   1   6     3181.55     4687.73    706.42 o
   3   1   6      601.84      886.59    175.12 o
   5   1   6      667.63     1154.09    264.01 o
   7   1   6     1658.26     2060.84    348.69 o
   9   1   6      202.05      337.97     49.75 o
  11   1   6       34.38       48.45     27.59 o
  13   1   6      810.25      731.87     92.07 o
  15   1   6       34.49       27.34     36.42 o
 -14   2   6      592.65      452.52     74.19 o
 -12   2   6       41.80       56.08     36.92 o
 -10   2   6      133.12      158.46     36.42 o
  -8   2   6      888.03     1032.56    160.46 o
  -6   2   6     1925.94     1564.99    174.20 o
  -4   2   6     4963.03     4092.03    253.05 o
  -2   2   6      379.33      227.28     26.42 o
   0   2   6      109.73       86.34     32.52 o
   2   2   6      177.87      240.09     27.13 o
   4   2   6      280.21      402.73     52.54 o
   6   2   6     1149.89     1087.20    169.33 o
   8   2   6       15.47      253.87     60.84 o
  10   2   6     4793.87     5175.49   1181.47 o
  12   2   6      304.55      333.44     58.32 o
  14   2   6      229.23      186.57     32.01 o
 -13   3   6      205.15      151.03     40.68 o
 -11   3   6     3029.72     2484.11    305.52 o
  -9   3   6      727.41     1500.04    341.75 o
  -7   3   6      500.33      446.62     61.55 o
  -5   3   6        3.71       -6.36     28.88 o
  -3   3   6       34.46        2.10     27.91 o
  -1   3   6      320.55      311.50     26.71 o
   1   3   6       75.73       68.58     24.35 o
   3   3   6     1063.99     1085.66     60.31 o
   5   3   6     1134.02     1123.11     75.59 o
   7   3   6     1570.06     1217.34     68.46 o
   9   3   6       59.01       96.53     33.05 o
  11   3   6       64.40       31.51     37.65 o
  13   3   6       18.08        8.86     36.30 o
 -12   4   6        0.46       31.99     35.44 o
 -10   4   6        1.63       39.52     37.43 o
  -8   4   6      166.85      154.21     47.48 o
  -6   4   6       73.64       98.18     34.44 o
  -4   4   6        2.45       27.32     32.51 o
  -2   4   6       23.58       24.88     26.58 o
   0   4   6        1.38       27.97     25.61 o
   2   4   6       20.61       42.56     24.85 o
   4   4   6        2.92        0.99     30.87 o
   6   4   6      233.67      206.65     32.14 o
   8   4   6     1331.72     1045.27     34.25 o
  10   4   6      148.98      151.95     35.96 o
  -9   5   6       37.72       34.05     30.75 o
  -7   5   6       50.41        6.04     32.98 o
  -5   5   6       20.40       48.12     33.91 o
  -3   5   6       25.98       32.24     31.01 o
  -1   5   6        0.00      129.53     35.04 o
   1   5   6       56.04       94.45     31.20 o
   3   5   6       65.44       73.72     31.66 o
   5   5   6        3.06        0.13     28.48 o
   7   5   6      141.54      182.66     30.86 o
   9   5   6        0.15       40.61     32.66 o
  -4   6   6        0.10       26.24     33.76 o
  -2   6   6        3.46       -9.38     32.00 o
   0   6   6        3.37       29.10     32.80 o
   2   6   6       11.09        5.52     37.80 o
   4   6   6       22.69       28.30     32.71 o
 -15   1   7      203.87      215.79     36.67 o
 -13   1   7      188.03      200.10     34.62 o
 -11   1   7      395.81      423.19     49.09 o
  -9   1   7      897.45     1043.36    162.35 o
  -7   1   7       49.53       63.98     48.15 o
  -5   1   7     1581.32     1805.59    141.04 o
  -3   1   7    28990.50    25339.91   2260.79 o
  -1   1   7    28522.06    22487.18    168.05 o
   1   1   7    12800.38    17181.46   1741.79 o
   3   1   7     6808.73     6649.47    974.16 o
   5   1   7     1334.78     1643.68    362.19 o
   7   1   7      975.33     1141.02    299.32 o
   9   1   7        0.13      104.56     31.30 o
  11   1   7        0.19        8.92     30.71 o
  13   1   7        2.37        9.20     33.43 o
  15   1   7       34.85       41.35     32.68 o
 -14   2   7       15.62       22.23     36.02 o
 -12   2   7      149.68      147.29     39.45 o
 -10   2   7      150.61      161.06     39.80 o
  -8   2   7      138.65      126.16     36.66 o
  -6   2   7     1062.19      938.87     83.81 o
  -4   2   7       28.33       40.63     27.32 o
  -2   2   7     1061.86      954.50     31.23 o
   0   2   7      166.56       82.73     32.39 o
   2   2   7     4573.35     3987.79    140.90 o
   4   2   7     9076.99     8026.39   1018.06 o
   6   2   7       92.29       81.76     35.27 o
   8   2   7      129.87      273.28     42.64 o
  10   2   7      566.81      492.26     49.13 o
  12   2   7      129.21      137.04     29.35 o
  14   2   7       21.34       96.34     34.98 o
 -13   3   7      236.32      212.30     49.64 o
 -11   3   7      126.81       49.71     32.00 o
  -9   3   7     2547.69     2562.03    403.89 o
  -7   3   7      640.10      623.11     87.86 o
  -5   3   7      126.07      122.14     34.08 o
  -3   3   7       31.98      113.39     33.36 o
  -1   3   7      128.25      137.21     24.64 o
   1   3   7      361.90      310.02     28.28 o
   3   3   7      428.83      336.58     35.12 o
   5   3   7      416.29      387.66     29.45 o
   7   3   7        6.44       58.51     31.97 o
   9   3   7       27.71       82.57     38.98 o
  11   3   7       26.77       60.18     37.81 o
  13   3   7       80.40       64.47     33.54 o
 -12   4   7       25.14       57.51     40.02 o
 -10   4   7       21.72       38.11     31.16 o
  -8   4   7       51.16       52.84     41.01 o
  -6   4   7      164.43      217.14     51.33 o
  -4   4   7      420.83      420.00     27.52 o
  -2   4   7        0.96        6.48     26.78 o
   0   4   7        2.04       24.73     23.51 o
   2   4   7      595.48      584.62     25.97 o
   4   4   7      427.55      387.50     34.23 o
   6   4   7        0.03       93.02     27.68 o
   8   4   7     1406.61     1245.24    125.73 o
  10   4   7       15.74       10.47     35.54 o
  -9   5   7        6.67       11.71     33.87 o
  -7   5   7      113.72      117.99     33.61 o
  -5   5   7        0.01       -9.99     30.34 o
  -3   5   7       43.10       59.06     29.78 o
  -1   5   7      220.84      220.21     29.80 o
   1   5   7      778.99      683.21     67.20 o
   3   5   7      458.76      469.78     32.67 o
   5   5   7       71.46       70.20     27.49 o
   7   5   7        1.49       17.01     27.35 o
   9   5   7       70.80       85.33     31.51 o
  -4   6   7      172.85      151.02     34.63 o
  -2   6   7      181.49      217.69     35.17 o
   0   6   7        1.17       27.49     32.80 o
   2   6   7        3.51        2.13     33.49 o
   4   6   7        0.26       61.30     53.76 o
 -16   0   8      932.93     1023.31    262.48 o
 -14   0   8      893.99     1049.12    167.41 o
 -12   0   8        0.74       25.57     54.68 o
 -10   0   8      530.66      623.52    102.16 o
  -8   0   8     4743.72     6412.59    134.65 o
  -6   0   8    12328.48    15265.33    183.34 o
  -4   0   8     3837.42     5044.94   1395.94 o
  -2   0   8     4547.55     3495.10    433.15 o
   2   0   8     9727.86    21537.16   6938.41 o
   4   0   8      376.34      486.22    167.42 o
   6   0   8      262.17      283.13     74.23 o
   8   0   8      255.57      243.89     65.03 o
  10   0   8     2060.85     2530.90    458.00 o
  12   0   8     1821.17     1867.63    267.35 o
  14   0   8      982.94      756.55    121.09 o
 -15   1   8        0.68       19.15     34.83 o
 -13   1   8       14.01        7.54     36.59 o
 -11   1   8      135.25      121.12     33.22 o
  -9   1   8        4.05       75.21     44.03 o
  -7   1   8     1241.92     1595.42    305.27 o
  -5   1   8     1428.33     1105.65     65.97 o
  -3   1   8     2669.03     1828.48    100.93 o
  -1   1   8    62018.38    55561.46    813.04 o
   1   1   8      758.48     9242.95   1081.21 o
   3   1   8        9.64     2602.85    660.69 o
   5   1   8    15126.59    15544.16   2985.36 o
   7   1   8     1397.62     1726.65    478.92 o
   9   1   8     1370.53     1399.52    195.54 o
  11   1   8      399.63      371.17     51.39 o
  13   1   8      621.32      447.62     38.55 o
  15   1   8       20.52       15.48     41.36 o
 -14   2   8      513.04      457.56     74.66 o
 -12   2   8       86.92      121.62     32.35 o
 -10   2   8      305.65      234.56     47.17 o
  -8   2   8        8.94       32.62     32.59 o
  -6   2   8     3815.11     3662.86    205.88 o
  -4   2   8        9.16      207.35    110.21 o
  -2   2   8     1848.18     1395.70     75.99 o
   0   2   8     3217.43     2909.59    131.34 o
   2   2   8      828.71      711.44     38.48 o
   4   2   8     4496.98     5134.50    893.31 o
   6   2   8      113.75      149.05     36.55 o
   8   2   8        0.05       27.11     33.19 o
  10   2   8      829.36      871.78    102.47 o
  12   2   8      333.08      282.92     31.88 o
  14   2   8       63.08       48.69     32.53 o
 -13   3   8      701.49      630.12     59.07 o
 -11   3   8      544.35      659.34     73.16 o
  -9   3   8     1962.42     1897.69    320.81 o
  -7   3   8      469.73      591.92     37.81 o
  -5   3   8     1236.72     1073.77     31.38 o
  -3   3   8        7.24        4.84     25.19 o
  -1   3   8      373.00      418.46     27.06 o
   1   3   8      738.62      855.76     32.55 o
   3   3   8       26.58       54.79     33.86 o
   5   3   8       61.60       53.96     27.88 o
   7   3   8      619.04      618.12     65.08 o
   9   3   8      451.75      480.90     57.43 o
  11   3   8      268.45      235.04     35.62 o
  13   3   8      134.27      114.23     34.22 o
 -12   4   8        3.95       15.52     35.40 o
 -10   4   8      109.52       89.22     35.10 o
  -8   4   8      175.38      197.71     31.96 o
  -6   4   8       71.44       55.93     51.63 o
  -4   4   8      351.46      280.18     33.45 o
  -2   4   8      224.13      231.33     27.35 o
   0   4   8      436.00      525.98     25.85 o
   2   4   8        5.28       28.30     25.08 o
   4   4   8       21.16       10.58     31.42 o
   6   4   8      455.50      440.48     32.12 o
   8   4   8      333.75      304.86     30.91 o
  10   4   8      332.39      301.64     36.98 o
  -9   5   8        0.97       18.70     33.07 o
  -7   5   8        7.46       46.92     37.46 o
  -5   5   8       41.29       67.82     30.67 o
  -3   5   8       12.79       41.49     31.16 o
  -1   5   8        3.73      109.26     31.06 o
   1   5   8      469.89      563.03     34.85 o
   3   5   8      239.60      191.12     30.38 o
   5   5   8      657.92      791.63     60.26 o
   7   5   8      251.77      210.19     33.15 o
   9   5   8        4.14       59.49     55.54 o
  -4   6   8       15.11       44.25     32.62 o
  -2   6   8        0.18       20.97     33.36 o
   0   6   8       37.02       57.00     37.59 o
   2   6   8       14.32       27.58     33.69 o
 -15   1   9      181.59      173.87     37.16 o
 -13   1   9       13.57      -11.96     30.59 o
 -11   1   9       86.96       94.89     35.36 o
  -9   1   9       79.56      108.66     39.23 o
  -7   1   9      594.68      655.66     73.73 o
  -5   1   9     4019.48     3583.85    233.53 o
  -3   1   9     6464.14     5508.59    415.50 o
  -1   1   9   102183.81    96430.30   3500.16 o
   1   1   9     2746.44     5851.32    339.39 o
   3   1   9      283.40      710.86    251.96 o
   5   1   9      258.22      234.09     27.92 o
   7   1   9     1754.68     1615.86    297.14 o
   9   1   9      147.89      137.60     34.21 o
  11   1   9     3466.83     3052.48    302.16 o
  13   1   9       15.79       24.68     30.77 o
  15   1   9       85.36       76.65     35.04 o
 -14   2   9      362.33      335.80     53.24 o
 -12   2   9       74.26       85.91     33.49 o
 -10   2   9      189.18      160.34     29.04 o
  -8   2   9      128.56      125.28     32.86 o
  -6   2   9      171.35      327.16     45.25 o
  -4   2   9     4558.20     4062.90    121.90 o
  -2   2   9     1231.00     1225.29     71.74 o
   0   2   9      188.40      192.19     34.17 o
   2   2   9     1546.40     1403.19     65.04 o
   4   2   9     1472.77     1438.22    171.29 o
   6   2   9      735.80      969.70    166.37 o
   8   2   9       38.61       50.33     33.86 o
  10   2   9      846.84     1121.10    167.52 o
  12   2   9      156.11      142.08     30.26 o
  14   2   9       60.17       56.92     36.09 o
 -13   3   9      830.12      857.04    114.12 o
 -11   3   9        7.88       -0.16     30.44 o
  -9   3   9      124.88      162.56     35.66 o
  -7   3   9      499.90      485.72     34.15 o
  -5   3   9      131.13      143.90     29.90 o
  -3   3   9      175.30      216.08     34.76 o
  -1   3   9     1829.32     1689.69     88.67 o
   1   3   9      207.72      127.13     27.80 o
   3   3   9       62.57       49.01     48.26 o
   5   3   9       19.46       67.58     68.12 o
   7   3   9      968.35     1074.74    140.97 o
   9   3   9      664.81      737.80    122.49 o
  11   3   9        3.98       59.03     33.66 o
  13   3   9       45.09       48.13     34.36 o
 -12   4   9        5.58       31.54     35.70 o
 -10   4   9      101.27      119.34     40.95 o
  -8   4   9      577.64      546.66     73.13 o
  -6   4   9       13.02       47.56     36.14 o
  -4   4   9       21.77       26.92     32.79 o
  -2   4   9      143.41      150.53     27.28 o
   0   4   9      802.41      880.53     57.01 o
   2   4   9     1616.59     1589.87     80.55 o
   4   4   9       30.40       26.98     29.14 o
   6   4   9        0.02       -3.64     29.41 o
   8   4   9        1.93       12.62     42.74 o
  10   4   9        0.15       19.61     36.26 o
  -9   5   9       39.33       34.00     33.44 o
  -7   5   9       20.42       38.01     31.63 o
  -5   5   9      116.13       83.81     29.16 o
  -3   5   9       16.81      -12.87     29.58 o
  -1   5   9      252.02      252.80     33.91 o
   1   5   9       80.09      114.70     31.23 o
   3   5   9      506.73      439.18     31.77 o
   5   5   9        2.47       21.09     27.72 o
   7   5   9        1.40       -1.54     29.89 o
  -4   6   9        2.54       29.80     35.82 o
  -2   6   9       16.92       37.08     33.60 o
   0   6   9        3.82       50.84     31.53 o
   2   6   9        0.96       26.50     32.41 o
 -16   0  10      357.94      479.69     92.70 o
 -14   0  10       76.98      174.43     56.65 o
 -12   0  10      285.94      314.92     55.21 o
 -10   0  10        4.13       18.73     63.86 o
  -8   0  10       18.76       70.84     52.01 o
  -6   0  10      147.15      104.90     66.64 o
  -4   0  10     6835.67     5592.38    171.87 o
  -2   0  10   117618.74   122625.72  13743.31 o
   2   0  10     3940.48     4533.27   1012.11 o
   4   0  10     6654.61     4567.76     76.57 o
   6   0  10     3229.88     2604.25     75.31 o
   8   0  10       26.07       41.40     43.80 o
  10   0  10      316.49      328.05     74.23 o
  12   0  10       31.64       12.13     49.38 o
  14   0  10      144.37       98.76     42.81 o
 -15   1  10        3.97       48.55     35.94 o
 -13   1  10      202.48      174.13     37.96 o
 -11   1  10      411.75      398.32     65.97 o
  -9   1  10      285.39      324.70     43.06 o
  -7   1  10      281.44     1035.44    147.93 o
  -5   1  10     6337.08     5286.80    536.13 o
  -3   1  10     3295.44     2821.95     98.50 o
  -1   1  10    35558.91    28672.98    827.03 o
   1   1  10    12268.68    15510.26   1316.53 o
   3   1  10      837.54      826.19    131.04 o
   5   1  10      170.30      186.46     52.82 o
   7   1  10       17.71       91.71     66.54 o
   9   1  10     1559.64     1749.01    215.06 o
  11   1  10     2944.42     3059.74    383.68 o
  13   1  10      234.69      182.56     30.69 o
 -14   2  10      456.38      554.80     73.20 o
 -12   2  10      558.74      545.54     76.56 o
 -10   2  10      959.19      932.18    204.20 o
  -8   2  10        1.21       32.74     29.92 o
  -6   2  10     2103.82     1648.50     87.44 o
  -4   2  10     1384.20     1172.56     46.28 o
  -2   2  10     1031.70      919.45     27.19 o
   0   2  10      156.36      201.07     38.02 o
   2   2  10     2948.44     3235.28    231.12 o
   4   2  10      964.03      876.60    163.58 o
   6   2  10     1366.11     1830.58    313.57 o
   8   2  10      685.77      727.43    127.17 o
  10   2  10        7.08       49.38     29.12 o
  12   2  10      545.57      554.57     69.21 o
  14   2  10        2.76        4.04     32.54 o
 -13   3  10        2.26       -5.82     39.45 o
 -11   3  10      319.14      316.54     65.13 o
  -9   3  10       49.63       45.47     45.08 o
  -7   3  10      492.79      424.46     29.92 o
  -5   3  10       46.02       55.72     31.74 o
  -3   3  10       23.49       86.27     37.22 o
  -1   3  10      115.39       84.09     26.41 o
   1   3  10      247.07      220.86     28.15 o
   3   3  10       34.38       34.43     42.26 o
   5   3  10      126.31      105.42     50.95 o
   7   3  10      911.13      972.72    104.35 o
   9   3  10      197.17      206.98     36.84 o
  11   3  10      237.09      232.93     33.77 o
  13   3  10      126.10      102.30     32.24 o
 -12   4  10        5.93       22.22     39.95 o
 -10   4  10       22.65       43.90     43.99 o
  -8   4  10       35.43       75.47     33.16 o
  -6   4  10       91.64      106.29     29.70 o
  -4   4  10        0.23       14.77     35.38 o
  -2   4  10       18.03       50.48     30.23 o
   0   4  10      490.75      487.68     40.01 o
   2   4  10      154.01      153.70     33.36 o
   4   4  10       59.97       80.60     30.97 o
   6   4  10       48.29       62.69     28.14 o
   8   4  10       81.65       82.93     29.46 o
  10   4  10        0.17       40.72     30.84 o
  -9   5  10        5.69       30.08     33.41 o
  -7   5  10       27.05       14.96     33.37 o
  -5   5  10        7.04       16.64     36.65 o
  -3   5  10        7.35       40.82     31.65 o
  -1   5  10       79.81       69.10     26.81 o
   1   5  10      596.01      618.79     27.81 o
   3   5  10        5.72        9.59     32.16 o
   5   5  10      524.53      577.22     39.23 o
   7   5  10       41.08       36.69     30.46 o
  -4   6  10        3.90        5.31     32.41 o
  -2   6  10      101.68       84.35     33.85 o
   0   6  10       12.80       49.04     33.43 o
   2   6  10       23.04       42.57     32.87 o
 -15   1  11       61.79       72.44     36.86 o
 -13   1  11       17.57        8.15     34.40 o
 -11   1  11       54.83       97.47     35.72 o
  -9   1  11      494.96      716.08    141.42 o
  -7   1  11    10930.15    13327.04   1648.60 o
  -5   1  11     7376.37     7513.01   1693.84 o
  -3   1  11    26084.42    21070.09    492.58 o
  -1   1  11    26003.74    23421.05   1223.46 o
   1   1  11      144.22     5384.04    532.24 o
   3   1  11      284.55      270.75     63.60 o
   5   1  11     5690.54     5748.09   1288.82 o
   7   1  11     1215.46     1208.04    235.65 o
   9   1  11     1114.26     1067.45    101.34 o
  11   1  11      157.62      224.46     34.58 o
  13   1  11      288.01      245.85     34.73 o
 -14   2  11       43.43       41.61     36.92 o
 -12   2  11       34.76       64.82     33.62 o
 -10   2  11      672.89      908.86    131.76 o
  -8   2  11       96.80       95.35     32.78 o
  -6   2  11      147.25      122.05     34.45 o
  -4   2  11     4042.20     2956.63    201.81 o
  -2   2  11      137.18      123.71     28.33 o
   0   2  11      952.97      943.51     54.32 o
   2   2  11      283.44      281.02     42.67 o
   4   2  11     2204.64     2192.57    376.93 o
   6   2  11     1171.52      948.72    114.95 o
   8   2  11     1200.31     1144.54    236.89 o
  10   2  11      147.83      294.81     30.62 o
  12   2  11      171.51      148.83     30.56 o
  14   2  11       72.19       80.23     36.29 o
 -13   3  11      552.73      452.15     76.41 o
 -11   3  11       19.33       77.23     36.83 o
  -9   3  11      200.39      202.13     49.90 o
  -7   3  11       33.75       99.21     28.48 o
  -5   3  11      471.92      460.26     39.46 o
  -3   3  11      215.80      162.03     37.19 o
  -1   3  11      272.99      270.44     30.11 o
   1   3  11      909.76      858.99     74.30 o
   3   3  11      612.61      556.56    115.91 o
   5   3  11      143.14      131.75     69.42 o
   7   3  11       49.52       67.82     36.15 o
   9   3  11     1431.02     1532.36    269.05 o
  11   3  11       13.42       31.11     32.02 o
  13   3  11       18.23       25.95     49.04 o
 -12   4  11        1.06       -6.85     37.72 o
 -10   4  11       25.14       50.18     29.63 o
  -8   4  11        0.16       80.92     30.94 o
  -6   4  11      234.69      266.75     36.73 o
  -4   4  11       53.78       58.19     30.97 o
  -2   4  11       52.36      157.52     30.69 o
   0   4  11      112.18      107.17     30.37 o
   2   4  11      333.66      380.60     34.87 o
   4   4  11      734.09      647.91     26.35 o
   6   4  11      461.56      471.70     42.84 o
   8   4  11      186.77      192.25     37.23 o
  10   4  11       89.20       54.54     33.69 o
  -9   5  11        3.61       24.80     35.46 o
  -7   5  11       90.90      120.32     41.12 o
  -5   5  11      172.67      189.34     30.97 o
  -3   5  11        3.81       21.08     31.98 o
  -1   5  11       93.13      188.56     34.06 o
   1   5  11       40.37      146.35     28.86 o
   3   5  11       76.07       85.05     29.43 o
   5   5  11       82.23       87.96     30.59 o
   7   5  11      193.67      146.53     34.05 o
  -4   6  11        0.07        4.08     36.79 o
  -2   6  11        6.04       11.74     37.88 o
   0   6  11        5.91       20.41     31.79 o
   2   6  11        7.97       13.88     33.70 o
 -16   0  12      396.84      537.36    150.80 o
 -14   0  12      397.07      446.40    109.69 o
 -12   0  12       57.83       48.62     53.65 o
 -10   0  12      754.33      917.66    234.02 o
  -8   0  12     3318.08     4072.84    990.88 o
  -6   0  12     2738.18     2626.61    117.80 o
  -4   0  12     5106.31     5819.80   2197.51 o
  -2   0  12     2244.63     1935.91    235.93 o
   2   0  12     3169.80     2100.28     60.95 o
   4   0  12     3349.85     3520.04    972.87 o
   6   0  12     2392.89     1670.53     70.08 o
   8   0  12      390.86      261.62     67.95 o
  10   0  12     4487.89     4597.80    850.67 o
  12   0  12     1755.56     1495.67    236.93 o
  14   0  12      913.37      836.58     65.32 o
 -15   1  12      402.50      386.93     53.58 o
 -13   1  12        9.11       -1.17     43.93 o
 -11   1  12      130.66      134.59     38.67 o
  -9   1  12     1135.87     1459.28    329.88 o
  -7   1  12     1536.97     1830.79    274.91 o
  -5   1  12     3859.39     3692.47    213.67 o
  -3   1  12     5690.96     4449.27     58.99 o
  -1   1  12    58403.63    55093.93   5950.23 o
   1   1  12       92.11     3057.82    280.16 o
   3   1  12      671.46      672.76    148.66 o
   5   1  12      896.27      874.28    153.02 o
   7   1  12      234.53      305.36     63.48 o
   9   1  12     4434.98     4148.30    405.70 o
  11   1  12     1597.91     1350.41    156.92 o
  13   1  12       28.04        2.54     32.95 o
 -14   2  12        3.35       64.13     48.90 o
 -12   2  12      188.03      231.84     34.68 o
 -10   2  12      598.66      889.30    169.10 o
  -8   2  12      451.18      428.41     32.66 o
  -6   2  12      513.22      532.55     70.02 o
  -4   2  12    20998.91    17897.24    560.98 o
  -2   2  12     6344.94     5157.21     95.22 o
   0   2  12      290.66      253.88     38.76 o
   2   2  12     2524.05     2381.78    454.10 o
   4   2  12     1874.50     1745.02    237.43 o
   6   2  12      886.83      970.23    289.28 o
   8   2  12      646.24      723.35    107.85 o
  10   2  12       52.70       74.58     29.87 o
  12   2  12      425.65      341.07     30.86 o
  14   2  12      217.68      126.16     77.37 o
 -13   3  12      201.20      208.54     40.37 o
 -11   3  12      653.39      572.64     69.08 o
  -9   3  12     1437.96     1770.29    457.02 o
  -7   3  12       14.48       46.52     30.41 o
  -5   3  12      168.34      228.28     38.26 o
  -3   3  12      406.03      356.44     30.64 o
  -1   3  12      149.50      248.35     33.84 o
   1   3  12      150.73      114.07     29.27 o
   3   3  12      198.04      207.11     32.37 o
   5   3  12       20.97       96.91     68.33 o
   7   3  12       83.45       58.19     43.70 o
   9   3  12      290.44      261.30     48.74 o
  11   3  12       67.86       70.61     32.09 o
 -12   4  12      315.68      248.96     36.07 o
 -10   4  12        0.30       28.29     32.51 o
  -8   4  12      378.60      375.52     32.41 o
  -6   4  12       65.87       67.61     36.11 o
  -4   4  12        9.34       -9.57     29.30 o
  -2   4  12        0.18       56.41     28.96 o
   0   4  12       21.59       16.80     29.29 o
   2   4  12      726.50      702.68     41.21 o
   4   4  12      998.87      920.90     38.12 o
   6   4  12      150.65       92.78     27.18 o
   8   4  12      268.35      211.75     31.45 o
  10   4  12       92.98       96.48     30.52 o
  -9   5  12       25.87       41.71     30.93 o
  -7   5  12        9.14      -16.56     38.16 o
  -5   5  12      333.74      301.72     35.46 o
  -3   5  12       86.97       94.66     28.95 o
  -1   5  12      651.97      593.53     37.18 o
   1   5  12       22.14       32.99     27.58 o
   3   5  12      584.80      643.20     34.25 o
   5   5  12       75.25      129.59     31.72 o
   7   5  12        9.73       23.41     28.12 o
  -4   6  12       39.33       42.72     54.60 o
  -2   6  12       11.85       32.07     38.10 o
   0   6  12        3.31        4.02     31.62 o
   2   6  12        7.77       20.53     31.69 o
 -15   1  13       11.66       57.97     42.47 o
 -13   1  13        9.94      -33.89     37.19 o
 -11   1  13        2.39       12.39     37.63 o
  -9   1  13     3201.97     3919.88    622.59 o
  -7   1  13      151.00     1185.38    156.72 o
  -5   1  13     1159.86     1469.49    573.56 o
  -3   1  13      247.76      129.54     35.50 o
  -1   1  13    31196.43    27143.45   1715.36 o
   1   1  13      244.73      258.79     43.62 o
   3   1  13     2269.27     2810.38    513.27 o
   5   1  13     1264.44     1882.59    336.30 o
   7   1  13      141.19      169.09     37.06 o
   9   1  13      926.36     1303.98    152.70 o
  11   1  13     7645.25     7099.54    663.84 o
  13   1  13      164.98      120.21     30.04 o
 -14   2  13       87.73       86.99     39.59 o
 -12   2  13      346.29      332.71     59.01 o
 -10   2  13     2286.75     2448.51    672.58 o
  -8   2  13      276.06      237.75     32.88 o
  -6   2  13      320.22      317.03     28.74 o
  -4   2  13       41.77      204.65     67.40 o
  -2   2  13      895.61      910.84     42.53 o
   0   2  13      561.20      708.02     53.58 o
   2   2  13     2323.85     2603.10    194.47 o
   4   2  13     4168.97     4123.20    779.47 o
   6   2  13     1533.66     1719.28    275.24 o
   8   2  13      101.45      231.74     35.59 o
  10   2  13      365.05      464.19     64.37 o
  12   2  13      280.75      276.93     34.03 o
 -13   3  13       18.36       11.33     39.23 o
 -11   3  13      228.16      216.33     46.55 o
  -9   3  13      750.33      529.90     47.24 o
  -7   3  13        0.32        9.70     30.06 o
  -5   3  13       68.32       74.64     34.18 o
  -3   3  13        9.00        3.04     33.78 o
  -1   3  13      143.07      125.12     29.32 o
   1   3  13      174.20      214.98     28.22 o
   3   3  13        1.99       48.26     32.48 o
   5   3  13       71.02       86.05     35.57 o
   7   3  13        0.58        6.42     28.54 o
   9   3  13       41.28       53.53     36.53 o
  11   3  13      187.32      158.19     30.75 o
 -12   4  13      103.46       99.57     34.62 o
 -10   4  13      152.34      136.68     37.39 o
  -8   4  13      163.54      229.79     44.55 o
  -6   4  13       77.05      131.14     31.92 o
  -4   4  13      295.14      291.10     32.10 o
  -2   4  13      205.31      225.45     27.08 o
   0   4  13     1025.74     1024.61     41.76 o
   2   4  13       14.13      -11.47     30.36 o
   4   4  13     1036.77      975.19    100.81 o
   6   4  13      570.89      575.02     65.70 o
   8   4  13     1014.40      784.04     71.90 o
  10   4  13       20.32      -22.38     28.33 o
  -9   5  13        0.38       24.77     32.44 o
  -7   5  13       27.00       36.53     32.38 o
  -5   5  13       60.31       55.40     34.72 o
  -3   5  13      110.74       85.03     29.53 o
  -1   5  13       27.57       59.45     29.68 o
   1   5  13      248.44      210.44     32.78 o
   3   5  13      221.85      242.33     30.41 o
   5   5  13       68.57      101.02     31.90 o
   7   5  13      143.63      160.35     34.27 o
  -2   6  13        2.09       14.19     40.38 o
   0   6  13       14.71       20.23     35.87 o
 -16   0  14       18.61       19.50     53.98 o
 -14   0  14      182.09      154.74     50.19 o
 -12   0  14        0.11       19.78     45.72 o
 -10   0  14      328.81      480.84    112.92 o
  -8   0  14     3282.41     4114.72    865.96 o
  -6   0  14      336.38      280.74     84.41 o
  -4   0  14     4326.45     4238.86   1639.37 o
  -2   0  14      535.89      895.72    146.28 o
   2   0  14        7.26       71.02     61.03 o
   4   0  14      573.01      523.02    190.64 o
   6   0  14     3241.64     2317.43     60.01 o
   8   0  14      235.96      278.87     40.59 o
  10   0  14      225.50      207.49     46.26 o
  12   0  14     1106.79      909.50    119.96 o
  14   0  14       21.39       21.92     45.12 o
 -15   1  14       38.41       54.54     42.29 o
 -13   1  14      261.35      240.65     57.09 o
 -11   1  14      302.43      390.55     47.69 o
  -9   1  14     1243.38     1114.59    123.77 o
  -7   1  14      892.67      986.31    107.86 o
  -5   1  14      818.67      795.84    200.22 o
  -3   1  14      928.81      650.72     34.31 o
  -1   1  14      415.65      430.32     32.30 o
   1   1  14      426.26      639.51     97.59 o
   3   1  14     2356.27     2624.76    486.60 o
   5   1  14      789.25     1324.14    485.06 o
   7   1  14      249.05      248.72     32.05 o
   9   1  14        0.00       12.98     27.96 o
  11   1  14      254.26      258.26     29.87 o
  13   1  14        5.56       33.38     31.49 o
 -14   2  14      115.48      124.11     40.68 o
 -12   2  14       17.16      -26.59     63.77 o
 -10   2  14      403.09      475.88    122.20 o
  -8   2  14     1971.91     2181.12    361.42 o
  -6   2  14      168.59      171.19     27.72 o
  -4   2  14      348.60      420.33     38.82 o
  -2   2  14     1003.43     1070.49     65.37 o
   0   2  14      161.01      155.33     37.75 o
   2   2  14      207.01      190.45     32.53 o
   4   2  14      944.83      906.79    203.06 o
   6   2  14     1636.41     1613.21    272.45 o
   8   2  14       96.78      180.27     30.14 o
  10   2  14       15.54      128.50     29.83 o
  12   2  14       18.15       52.71     32.28 o
 -13   3  14       13.13       65.12     36.97 o
 -11   3  14      167.51      134.51     40.13 o
  -9   3  14      971.73      767.91     88.05 o
  -7   3  14      148.87      239.30     29.01 o
  -5   3  14       58.63       71.62     29.51 o
  -3   3  14      606.96      528.19     30.01 o
  -1   3  14      424.95      363.19     38.65 o
   1   3  14       14.99       39.14     36.48 o
   3   3  14      101.59      103.99     39.12 o
   5   3  14      476.16      464.68     51.35 o
   7   3  14        5.85       24.86     27.17 o
   9   3  14        4.26      -23.02     39.38 o
  11   3  14       69.22       75.64     32.07 o
 -12   4  14        6.16        5.75     34.01 o
 -10   4  14       96.27      183.84     51.07 o
  -8   4  14        1.09       69.76     35.91 o
  -6   4  14      627.40      558.12     39.71 o
  -4   4  14      121.57       76.88     33.53 o
  -2   4  14       12.00       83.57     33.26 o
   0   4  14      111.21       84.55     35.68 o
   2   4  14      893.58      869.27     50.54 o
   4   4  14      613.41      560.37     30.69 o
   6   4  14       28.58       72.09     30.22 o
   8   4  14       43.25       64.97     30.37 o
  10   4  14       16.92       34.56     33.88 o
  -9   5  14        3.86       29.97     37.31 o
  -7   5  14      163.92      127.64     35.99 o
  -5   5  14        4.84       43.71     40.43 o
  -3   5  14       76.17      139.18     36.11 o
  -1   5  14        0.64       33.59     33.23 o
   1   5  14      233.67      274.04     30.88 o
   3   5  14       86.50       81.01     30.05 o
   5   5  14       52.63       30.86     30.65 o
   7   5  14      204.03      207.07     29.26 o
  -2   6  14        1.71       45.77     38.74 o
   0   6  14        4.06       29.81     31.51 o
 -15   1  15      376.69      400.10     83.94 o
 -13   1  15       54.81      -14.82     39.81 o
 -11   1  15      424.39      697.25    140.46 o
  -9   1  15     1989.40     2337.49    285.24 o
  -7   1  15      130.40      196.95     41.54 o
  -5   1  15      548.26      504.82     86.86 o
  -3   1  15      205.64      177.57     31.16 o
  -1   1  15      469.41      406.83     29.85 o
   1   1  15      226.70      333.10     31.05 o
   3   1  15     3224.50     2816.51    230.87 o
   5   1  15      229.30      588.92    114.71 o
   7   1  15        3.85       -0.94     26.40 o
   9   1  15     7419.12     8117.45    892.04 o
  11   1  15       42.78        6.81     30.78 o
  13   1  15        0.93        5.48     31.88 o
 -14   2  15       35.97       44.79     37.16 o
 -12   2  15     1167.86     1187.62    174.50 o
 -10   2  15     1135.66     1105.15    253.54 o
  -8   2  15     1521.03     1043.54     41.05 o
  -6   2  15       10.34       10.04     36.62 o
  -4   2  15      297.65      190.72     31.75 o
  -2   2  15        7.10      132.93     43.47 o
   0   2  15      413.80      504.38     45.97 o
   2   2  15       64.73     1234.30    563.79 o
   4   2  15     1024.26     1086.64    613.21 o
   6   2  15      492.74      613.97    110.18 o
   8   2  15      195.92      133.38     34.24 o
  10   2  15      250.47      272.54     29.25 o
  12   2  15       26.29       78.81     32.78 o
 -13   3  15        2.76       26.55     39.40 o
 -11   3  15        3.69       -9.17     34.42 o
  -9   3  15       97.07       55.77     29.83 o
  -7   3  15      154.35      189.48     27.78 o
  -5   3  15       45.83       26.42     37.13 o
  -3   3  15      134.06      131.56     35.09 o
  -1   3  15       13.96       39.05     34.16 o
   1   3  15      480.22      466.59     47.84 o
   3   3  15       74.33       53.08     39.23 o
   5   3  15     1019.95      960.58    182.54 o
   7   3  15      439.42      463.97     84.67 o
   9   3  15       26.95       35.83     28.97 o
  11   3  15       10.12       37.21     36.39 o
 -12   4  15      255.37      276.27     37.01 o
 -10   4  15       37.25       58.09     45.31 o
  -8   4  15       35.95      119.05     35.62 o
  -6   4  15       13.40       75.98     27.20 o
  -4   4  15       81.14       83.86     34.25 o
  -2   4  15        3.44       -5.84     36.30 o
   0   4  15       15.20        7.62     33.57 o
   2   4  15       16.69       48.41     33.63 o
   4   4  15       27.00       45.89     28.25 o
   6   4  15      131.15      139.53     29.17 o
   8   4  15      437.63      402.25     61.28 o
  10   4  15       46.95       56.76     30.73 o
  -9   5  15        0.08       12.45     34.05 o
  -7   5  15       20.85       35.50     32.10 o
  -5   5  15       12.52       -0.61     35.01 o
  -3   5  15        0.65       40.84     32.40 o
  -1   5  15      166.78      184.71     31.37 o
   1   5  15       35.04       79.39     28.90 o
   3   5  15        7.30       30.48     29.82 o
   5   5  15       43.70       61.89     28.86 o
   7   5  15       60.25       77.69     31.71 o
  -2   6  15        8.81      111.95     78.11 o
   0   6  15        1.11       61.67     54.37 o
 -16   0  16        0.46       44.91     61.95 o
 -14   0  16        0.84       49.48     57.67 o
 -12   0  16      701.28      872.38    247.83 o
 -10   0  16     2033.29     2936.84    869.60 o
  -8   0  16      755.07      632.56    209.86 o
  -6   0  16     3265.43     2313.48    121.33 o
  -4   0  16      871.11      560.39    297.11 o
  -2   0  16      956.19      708.76    159.44 o
   0   0  16      637.33      695.37     69.75 o
   2   0  16     4322.61     3281.64     87.70 o
   4   0  16      680.80      510.24     61.12 o
   6   0  16       97.77       55.15     46.59 o
   8   0  16     2568.36     2784.02    510.49 o
  10   0  16      100.09       67.52     42.42 o
  12   0  16        0.01      -36.00     44.13 o
  14   0  16        6.78       33.89     49.49 o
 -15   1  16        8.53       25.72     39.42 o
 -13   1  16        4.18      128.10     81.64 o
 -11   1  16       53.33      110.57     42.11 o
  -9   1  16     1246.29     1482.13    255.15 o
  -7   1  16     6283.97     5873.96    626.71 o
  -5   1  16      344.12      335.18     54.02 o
  -3   1  16      181.45      218.89     40.80 o
  -1   1  16      914.31     1057.52    122.13 o
   1   1  16      322.97      473.41     70.08 o
   3   1  16    10172.99    10622.53   2646.11 o
   5   1  16      152.84      187.90     78.28 o
   7   1  16      239.33      237.89     71.69 o
   9   1  16        8.14       10.38     27.71 o
  11   1  16      183.08      200.90     35.92 o
  13   1  16        0.37       39.24     31.68 o
 -14   2  16        7.67       -1.54     37.05 o
 -12   2  16     1156.79     1324.68    254.33 o
 -10   2  16     6941.55     7591.64   2252.40 o
  -8   2  16     1213.33     1358.88    373.17 o
  -6   2  16      603.39      490.92     49.10 o
  -4   2  16     3860.76     2684.73     64.84 o
  -2   2  16        0.03        5.37     28.50 o
   0   2  16     4397.07     4168.28    122.12 o
   2   2  16       88.27     2060.23    507.31 o
   4   2  16     3462.11     4032.31   1071.08 o
   6   2  16      102.95       78.82     29.28 o
   8   2  16      109.42      106.96     29.71 o
  10   2  16      471.40      484.48     53.00 o
  12   2  16       95.45      108.64     32.48 o
 -13   3  16      100.95       57.28     40.53 o
 -11   3  16       59.51       34.42     34.75 o
  -9   3  16        8.37       30.29     31.73 o
  -7   3  16       50.83       84.09     33.24 o
  -5   3  16      168.74      134.62     35.49 o
  -3   3  16      242.17      233.72     34.91 o
  -1   3  16      666.09      638.02     37.52 o
   1   3  16      538.98      499.44     41.92 o
   3   3  16      973.39      715.79    209.85 o
   5   3  16      552.52      447.00     80.53 o
   7   3  16      498.51      446.67     56.43 o
   9   3  16       89.98       61.48     34.51 o
  11   3  16       49.16       57.07     32.99 o
 -12   4  16      113.21       75.89     32.96 o
 -10   4  16       86.80      105.63     33.86 o
  -8   4  16      337.82      464.51     44.24 o
  -6   4  16       91.32       58.65     32.36 o
  -4   4  16        0.34      -11.46     39.88 o
  -2   4  16      502.54      524.76     45.21 o
   0   4  16     2111.33     1888.65     40.01 o
   2   4  16      825.51      795.05     86.88 o
   4   4  16        2.68        9.18     25.67 o
   6   4  16      313.38      303.53     36.08 o
   8   4  16       37.65       36.00     33.45 o
  10   4  16       43.66       67.00     32.65 o
  -9   5  16       13.60       71.36     37.98 o
  -7   5  16       32.09       41.76     34.48 o
  -5   5  16       74.69       96.81     31.99 o
  -3   5  16      152.20      101.36     33.39 o
  -1   5  16        7.26       13.23     33.88 o
   1   5  16       58.39       88.77     31.08 o
   3   5  16      583.79      586.45     36.55 o
   5   5  16       29.31       21.03     31.48 o
   7   5  16      145.98      134.21     30.87 o
 -15   1  17      212.52      231.25     40.07 o
 -13   1  17       66.59       91.39     37.21 o
 -11   1  17      198.02      218.30     42.04 o
  -9   1  17      596.17      685.97    129.64 o
  -7   1  17      375.61      471.09     72.19 o
  -5   1  17     3854.86     3196.66    136.35 o
  -3   1  17      232.85      194.44     44.99 o
  -1   1  17      542.17      515.35     57.20 o
   1   1  17     3938.83     4368.07    552.56 o
   3   1  17    14846.36    15724.92   3090.91 o
   5   1  17       77.93      180.57     80.15 o
   7   1  17        6.27       84.87     32.82 o
   9   1  17     1125.68      985.45    138.41 o
  11   1  17      702.05      674.90     83.22 o
  13   1  17       39.35       59.83     33.67 o
 -14   2  17       29.25       51.70     42.05 o
 -12   2  17        1.78      125.65    164.52 o
 -10   2  17     1762.56     2511.02    501.75 o
  -8   2  17        0.14       14.57     38.59 o
  -6   2  17     1454.82     1081.39    141.02 o
  -4   2  17     2195.44     1612.27     58.23 o
  -2   2  17     1815.52     1305.09     78.37 o
   0   2  17      450.24      756.05     94.13 o
   2   2  17      379.78      686.28    192.07 o
   4   2  17      935.55      819.07     86.10 o
   6   2  17      819.40      985.76    194.28 o
   8   2  17       28.59       54.49     29.96 o
  10   2  17      118.45      107.36     32.24 o
  12   2  17       50.67       62.29     37.10 o
 -13   3  17        5.95       43.43     43.52 o
 -11   3  17      229.45      263.26     56.31 o
  -9   3  17       37.15       33.09     30.51 o
  -7   3  17       34.23       60.59     40.29 o
  -5   3  17        1.90       12.76     27.96 o
  -3   3  17      242.10      157.75     45.09 o
  -1   3  17       27.41       90.20     61.00 o
   1   3  17      622.14      560.31     84.00 o
   3   3  17        5.66       25.95     45.39 o
   5   3  17      765.32      790.60    140.31 o
   7   3  17       34.24       36.73     32.09 o
   9   3  17        0.10       18.33     29.69 o
  11   3  17      517.39      351.40     32.22 o
 -12   4  17      312.99      317.43     35.65 o
 -10   4  17      124.11      109.18     29.39 o
  -8   4  17       24.92       44.93     35.69 o
  -6   4  17      438.46      350.83     34.02 o
  -4   4  17       20.35       21.05     33.90 o
  -2   4  17       23.55       30.61     33.64 o
   0   4  17     2534.19     2799.63    171.17 o
   2   4  17     1045.44      904.82     97.75 o
   4   4  17      149.56      106.81     27.53 o
   6   4  17      816.02      611.14     40.68 o
   8   4  17       50.07       54.92     28.50 o
  10   4  17        0.03       25.65     42.24 o
  -9   5  17       26.83       28.61     32.62 o
  -7   5  17       24.48       56.30     32.45 o
  -5   5  17       12.42        7.53     31.49 o
  -3   5  17      108.94       89.86     35.48 o
  -1   5  17      198.70      196.13     33.39 o
   1   5  17        0.76       25.37     29.36 o
   3   5  17       40.87       36.54     28.75 o
   5   5  17       30.13       63.28     29.95 o
   7   5  17      301.30      311.65     64.21 o
 -16   0  18      191.76      211.29     78.71 o
 -14   0  18      164.18      235.61     71.01 o
 -12   0  18      193.40      231.11     67.25 o
 -10   0  18     1109.98     1307.23    493.52 o
  -8   0  18       53.08      134.33     43.58 o
  -6   0  18      684.06      647.00    174.09 o
  -4   0  18     1713.03     1556.36    141.60 o
  -2   0  18     3391.32     3252.63    997.29 o
   2   0  18      614.90      526.04     82.74 o
   4   0  18       54.44      100.48     46.85 o
   6   0  18       28.28       61.89     59.09 o
   8   0  18      780.74      959.93    201.96 o
  10   0  18     5820.00     6512.83    964.34 o
  12   0  18      501.43      437.42     72.75 o
 -15   1  18       61.30       60.50     37.11 o
 -13   1  18        1.54       20.13     40.53 o
 -11   1  18       45.65       50.77     38.16 o
  -9   1  18       10.95      121.15     41.42 o
  -7   1  18      531.13      591.45    109.70 o
  -5   1  18     1880.02     1561.80    138.23 o
  -3   1  18      741.44      647.44     36.78 o
  -1   1  18      114.31      510.44     40.38 o
   1   1  18     3032.26     3577.58    696.25 o
   3   1  18     3395.92     3034.33    219.78 o
   5   1  18      214.06      559.15    123.16 o
   7   1  18      480.55      546.78     96.84 o
   9   1  18      844.14      746.24    103.03 o
  11   1  18      263.38      252.25     39.80 o
  13   1  18      193.28      181.66     39.31 o
 -14   2  18       27.86       30.23     42.10 o
 -12   2  18      485.49      339.26     67.73 o
 -10   2  18       55.42       79.73     39.18 o
  -8   2  18       17.83       18.15     42.55 o
  -6   2  18       69.49      100.54     37.19 o
  -4   2  18      402.24      473.15     45.35 o
  -2   2  18    19585.65    17235.30   1258.36 o
   0   2  18      501.79      433.06     50.89 o
   2   2  18      857.38     1175.83    106.41 o
   4   2  18      374.14      427.85    137.72 o
   6   2  18      586.15      677.06     45.96 o
   8   2  18      330.60      396.90     47.42 o
  10   2  18       37.87       48.30     32.35 o
  12   2  18     1245.94     1027.29    103.68 o
 -13   3  18        7.02        5.77     47.01 o
 -11   3  18        2.60       18.14     34.15 o
  -9   3  18      315.49      297.50     38.30 o
  -7   3  18       56.95      124.39     40.12 o
  -5   3  18        5.18        0.18     34.34 o
  -3   3  18        0.78       38.99     38.27 o
  -1   3  18      120.40      142.56     43.75 o
   1   3  18      495.47      432.08     33.54 o
   3   3  18      661.87      525.28     39.75 o
   5   3  18      307.91      416.97     59.45 o
   7   3  18       44.23       69.56     37.16 o
   9   3  18       33.58       34.53     31.09 o
  11   3  18       19.29       33.99     32.77 o
 -12   4  18        5.77       43.54     34.55 o
 -10   4  18       22.34       24.34     31.87 o
  -8   4  18       25.19       32.06     34.19 o
  -6   4  18      146.03      105.63     30.90 o
  -4   4  18      160.79      147.38     47.64 o
  -2   4  18       95.84      121.56     37.18 o
   0   4  18      308.03      280.14     46.63 o
   2   4  18       34.32       63.82     29.37 o
   4   4  18      475.49      487.16     43.09 o
   6   4  18      155.20      138.09     28.37 o
   8   4  18        2.54       52.49     29.52 o
  -9   5  18       97.11       86.65     36.83 o
  -7   5  18        2.92        7.93     32.75 o
  -5   5  18       19.82        8.08     32.17 o
  -3   5  18        9.06       24.69     34.39 o
  -1   5  18        3.82       27.04     34.90 o
   1   5  18      325.92      405.70     30.88 o
   3   5  18      194.81      208.79     36.26 o
   5   5  18        4.58       32.61     33.65 o
 -15   1  19        0.63       37.68     42.98 o
 -13   1  19        0.04       28.93     36.66 o
 -11   1  19        0.46       13.37     36.06 o
  -9   1  19        3.13       20.44     43.04 o
  -7   1  19      302.85      403.85     70.59 o
  -5   1  19        2.48       46.54     40.09 o
  -3   1  19     5628.43     4649.51    239.05 o
  -1   1  19      390.36      726.40    120.41 o
   1   1  19     1315.87     2014.51    289.52 o
   3   1  19      823.53     1156.94    339.66 o
   5   1  19      160.05      177.19     60.13 o
   7   1  19      244.29      155.77     32.34 o
   9   1  19     1323.13     1291.12    197.31 o
  11   1  19      106.10      128.80     31.73 o
  13   1  19       33.05       35.58     33.92 o
 -14   2  19        0.00       36.78     48.72 o
 -12   2  19      280.38      291.33     75.64 o
 -10   2  19      214.54      374.79     76.78 o
  -8   2  19       27.59      115.51     50.49 o
  -6   2  19       18.64       70.58     36.88 o
  -4   2  19      808.38      717.12     35.52 o
  -2   2  19     3167.74     2772.01    248.70 o
   0   2  19       94.55       74.79     50.63 o
   2   2  19      618.88     1263.56    128.04 o
   4   2  19     1012.17     1289.58    297.96 o
   6   2  19      484.16      608.98     85.91 o
   8   2  19      232.66      346.90     41.20 o
  10   2  19        1.37        9.62     34.72 o
  12   2  19       20.99       36.27     33.35 o
 -13   3  19       71.76       85.91     35.53 o
 -11   3  19       42.70       73.50     31.13 o
  -9   3  19      174.47      153.98     31.47 o
  -7   3  19       96.40      115.64     39.60 o
  -5   3  19       29.57        5.61     48.32 o
  -3   3  19        1.29       64.12     34.72 o
  -1   3  19       44.42       74.14     87.14 o
   1   3  19      479.13      433.02     34.64 o
   3   3  19       37.55        8.11     32.04 o
   5   3  19        1.47       19.63     27.64 o
   7   3  19       97.24       75.18     29.77 o
   9   3  19        6.34       22.17     30.25 o
  11   3  19      235.35      234.44     50.53 o
 -12   4  19       57.52       31.63     42.03 o
 -10   4  19       23.82       51.87     32.53 o
  -8   4  19        0.05        9.13     34.44 o
  -6   4  19       89.69       78.31     34.78 o
  -4   4  19       57.97       58.44     32.74 o
  -2   4  19     1159.15     1198.05     64.56 o
   0   4  19     1723.66     1669.72    163.33 o
   2   4  19      265.31      290.62     33.90 o
   4   4  19      213.44      197.09     29.15 o
   6   4  19        0.09       12.22     31.17 o
   8   4  19       67.44      105.41     31.40 o
  -7   5  19        0.32       -1.24     32.99 o
  -5   5  19       10.03       -0.99     30.82 o
  -3   5  19       51.75       58.41     35.02 o
  -1   5  19        0.22       55.49     30.07 o
   1   5  19       17.68       33.76     30.17 o
   3   5  19      184.79      209.71     33.94 o
   5   5  19       22.93       -3.01     34.94 o
 -16   0  20        9.28       66.40     78.21 o
 -14   0  20        7.22       43.62     57.04 o
 -12   0  20      389.44      370.96    115.29 o
 -10   0  20      171.91      158.66    100.43 o
  -8   0  20      172.02      195.24     64.37 o
  -6   0  20      140.37       68.18     62.44 o
  -4   0  20     5470.94     4782.13    813.02 o
  -2   0  20     1565.39     2189.74    812.74 o
   0   0  20      887.84     1056.86     75.04 o
   2   0  20     5500.13     3504.98    102.21 o
   4   0  20      556.22      451.72     60.44 o
   6   0  20       13.93       20.95     60.49 o
   8   0  20     3754.93     3679.17    657.56 o
  10   0  20       29.07       66.30     44.49 o
  12   0  20       19.45      222.02    196.70 o
 -15   1  20        0.50       28.31     37.19 o
 -13   1  20       22.75       23.44     44.27 o
 -11   1  20      567.78      564.70     84.89 o
  -9   1  20       40.11      191.89     52.14 o
  -7   1  20      216.73      202.84     38.55 o
  -5   1  20     3645.77     3248.74    166.59 o
  -3   1  20     1055.98     1856.54    261.73 o
  -1   1  20     1255.99     2116.16    398.02 o
   1   1  20       16.37       54.83     62.53 o
   3   1  20      611.50      548.65     48.86 o
   5   1  20      313.83      320.51     83.37 o
   7   1  20      329.58      364.96     57.24 o
   9   1  20     3567.74     3618.70    453.42 o
  11   1  20      141.27      136.54     34.15 o
  13   1  20      351.14      309.92     33.46 o
 -14   2  20       23.17        9.58     40.28 o
 -12   2  20        2.57       11.79     41.88 o
 -10   2  20     1307.66     1581.32    356.21 o
  -8   2  20       42.42      108.63     39.18 o
  -6   2  20       16.19       98.76     38.26 o
  -4   2  20     4117.26     2988.00    427.96 o
  -2   2  20     3396.65     3229.86    549.67 o
   0   2  20      431.48      449.32     60.22 o
   2   2  20      618.26     1154.56    147.23 o
   4   2  20     1670.50     2052.47    835.20 o
   6   2  20      162.78      140.38     34.61 o
   8   2  20        4.06       57.28     28.30 o
  10   2  20      254.71      244.49     30.46 o
  12   2  20       15.56       32.37     33.73 o
 -13   3  20       70.03       67.97     44.48 o
 -11   3  20       98.35       81.60     45.08 o
  -9   3  20      196.74      149.64     31.40 o
  -7   3  20       92.72      119.77     36.06 o
  -5   3  20        1.18       29.97     49.33 o
  -3   3  20        7.46       20.10     48.37 o
  -1   3  20      781.83      720.04     81.75 o
   1   3  20      231.10      224.61     36.74 o
   3   3  20      578.27      586.42     44.59 o
   5   3  20      121.65      178.17     34.60 o
   7   3  20        7.47       12.14     26.65 o
   9   3  20       26.37       44.46     30.26 o
  11   3  20      154.43      167.86     31.61 o
 -10   4  20        3.32       -4.06     34.91 o
  -8   4  20       26.62       34.35     31.05 o
  -6   4  20      159.34      118.26     35.23 o
  -4   4  20        6.37       51.80     33.61 o
  -2   4  20       85.70       75.68     36.80 o
   0   4  20      277.01      314.04     32.97 o
   2   4  20     1101.69     1006.79     97.46 o
   4   4  20      136.16       58.21     30.45 o
   6   4  20       22.11       24.25     28.00 o
   8   4  20       95.21      114.64     29.78 o
  -7   5  20        0.80       20.32     34.67 o
  -5   5  20        2.25      -26.71     37.39 o
  -3   5  20       53.45       78.97     33.24 o
  -1   5  20        8.39       35.71     40.46 o
   1   5  20        2.04      -11.89     30.62 o
   3   5  20       83.76       73.14     34.49 o
   5   5  20       26.65       20.90     33.51 o
 -15   1  21      104.16      119.59     44.37 o
 -13   1  21       86.09       49.38     37.27 o
 -11   1  21      926.48     1250.23    268.77 o
  -9   1  21      434.25      408.02     65.90 o
  -7   1  21      590.11      488.91    155.41 o
  -5   1  21     2677.13     2276.03    107.94 o
  -3   1  21     7672.30     7051.55    639.12 o
  -1   1  21      241.18      208.03     60.34 o
   1   1  21      305.38      460.02     86.33 o
   3   1  21       52.75       26.69     31.45 o
   5   1  21      657.06      683.55    181.22 o
   7   1  21      391.34      434.99     60.02 o
   9   1  21      741.51      847.33    115.29 o
  11   1  21       45.55       76.96     32.52 o
 -14   2  21       27.43       46.39     43.60 o
 -12   2  21      180.77      189.05     43.37 o
 -10   2  21      222.05      208.55     38.80 o
  -8   2  21      272.54      314.69     40.42 o
  -6   2  21       63.30      100.63     37.27 o
  -4   2  21     1824.07     1355.11     46.15 o
  -2   2  21     9457.03     8473.35    971.79 o
   0   2  21     5491.38     5855.92    559.20 o
   2   2  21      509.03      735.84    123.77 o
   4   2  21      498.23      539.71    150.00 o
   6   2  21        0.00       13.65     29.61 o
   8   2  21      215.78      270.63     40.62 o
  10   2  21       10.12       53.69     31.93 o
  12   2  21       71.21       79.89     34.29 o
 -13   3  21        0.52        7.08     40.63 o
 -11   3  21      210.38      160.65     38.50 o
  -9   3  21      121.58      198.17     33.71 o
  -7   3  21       54.14       47.25     33.99 o
  -5   3  21        1.33        2.74     49.85 o
  -3   3  21      224.32      237.98     39.65 o
  -1   3  21        5.95       34.86     34.93 o
   1   3  21       61.67      106.92     31.31 o
   3   3  21       66.89       55.75     31.16 o
   5   3  21      129.93       98.75     28.66 o
   7   3  21      518.42      444.06     49.70 o
   9   3  21      214.75      191.00     31.54 o
  11   3  21      114.93       23.96     76.50 o
 -10   4  21       14.04       31.97     42.53 o
  -8   4  21       10.64       44.59     37.67 o
  -6   4  21      347.13      236.63     32.43 o
  -4   4  21       97.23       89.56     32.79 o
  -2   4  21       62.68       57.59     31.72 o
   0   4  21      359.40      347.01     42.66 o
   2   4  21     1492.40     1366.11    114.16 o
   4   4  21       19.74       37.23     34.35 o
   6   4  21      114.88       82.26     30.49 o
   8   4  21        4.33       20.56     30.79 o
  -7   5  21       22.35       63.84     34.35 o
  -5   5  21       36.14       30.04     38.73 o
  -3   5  21        0.25       16.00     35.63 o
  -1   5  21       14.22       24.62     33.46 o
   1   5  21       44.81       66.64     30.50 o
   3   5  21       43.86       79.65     30.27 o
   5   5  21       68.11       81.83     32.57 o
 -14   0  22      322.49      411.23    131.34 o
 -12   0  22       53.98       71.96     55.06 o
 -10   0  22       62.85       45.20     51.75 o
  -8   0  22      238.92      214.66     92.97 o
  -6   0  22      328.39      199.19     99.35 o
  -4   0  22      994.26      993.21     93.10 o
  -2   0  22      335.82      526.19     63.33 o
   2   0  22     3713.08     2894.03     96.88 o
   4   0  22     1624.86     1664.58    405.70 o
   6   0  22      124.79      173.97     36.76 o
   8   0  22     6137.20     7446.72   1264.87 o
  10   0  22    13251.69    10380.38   1531.98 o
  12   0  22       18.78       26.92     47.83 o
 -15   1  22        1.53       42.77     38.36 o
 -13   1  22       19.42       26.56     50.36 o
 -11   1  22      732.11     1147.03    267.04 o
  -9   1  22       87.22      503.41    117.06 o
  -7   1  22       25.08       24.93     58.66 o
  -5   1  22      720.41      514.71     61.00 o
  -3   1  22      821.06      696.09     59.67 o
  -1   1  22      431.08      616.64    118.71 o
   1   1  22      342.37      482.80     80.82 o
   3   1  22       40.24       59.23     31.87 o
   5   1  22      180.59      182.35     36.19 o
   7   1  22      249.57      234.71     30.75 o
   9   1  22      168.81      193.80     29.84 o
  11   1  22      136.08       58.31     32.73 o
 -14   2  22       18.75       11.39     48.31 o
 -12   2  22        2.56       -5.80     50.24 o
 -10   2  22     1718.23     1996.27    461.18 o
  -8   2  22      973.24      859.47    211.16 o
  -6   2  22      217.67      229.50     35.59 o
  -4   2  22     1138.76      965.84    133.03 o
  -2   2  22     6249.35     5302.01    666.95 o
   0   2  22      202.45      142.21     30.95 o
   2   2  22       24.32      107.96     40.03 o
   4   2  22       26.07       24.24     35.95 o
   6   2  22       46.99       95.43     32.02 o
   8   2  22      943.49      820.95     80.36 o
  10   2  22      623.09      549.66     91.40 o
 -13   3  22       45.93       82.99     55.08 o
 -11   3  22      309.51      262.46     45.78 o
  -9   3  22       19.83       47.62     31.46 o
  -7   3  22        4.71       27.86     39.74 o
  -5   3  22       30.15       54.43     43.47 o
  -3   3  22      360.05      282.86     71.97 o
  -1   3  22      387.23      338.30     36.62 o
   1   3  22      479.95      413.43     38.17 o
   3   3  22     1771.29     1881.81    290.98 o
   5   3  22        5.85       15.40     26.91 o
   7   3  22      426.74      364.10     56.39 o
   9   3  22      119.63      174.91     32.52 o
 -10   4  22        8.14       26.75     29.94 o
  -8   4  22       56.11      129.34     32.03 o
  -6   4  22        2.70       12.65     33.56 o
  -4   4  22      471.44      354.77     38.07 o
  -2   4  22      268.51      286.39     33.36 o
   0   4  22      134.15      104.79     33.28 o
   2   4  22     1125.34     1109.87     95.28 o
   4   4  22        4.44       44.87     29.30 o
   6   4  22       17.68       56.93     34.43 o
   8   4  22        1.25       15.61     32.02 o
  -7   5  22      177.27      204.18     38.34 o
  -5   5  22       24.19       47.42     34.37 o
  -3   5  22       72.86       58.89     36.02 o
  -1   5  22        0.77       24.30     30.34 o
   1   5  22      112.52      149.28     32.43 o
   3   5  22        8.43       25.35     32.79 o
   5   5  22       34.03       74.67     34.35 o
 -15   1  23        2.02       34.85     44.37 o
 -13   1  23      120.30       75.63     42.01 o
 -11   1  23      927.63      819.08    138.41 o
  -9   1  23      450.53      583.42    136.84 o
  -7   1  23        0.01       49.17     58.39 o
  -5   1  23     2708.50     1857.63    396.69 o
  -3   1  23     1593.97     1523.06     84.37 o
  -1   1  23      405.88      479.10     95.69 o
   1   1  23      524.91     1005.89    237.93 o
   3   1  23        0.38       93.53     38.10 o
   5   1  23      279.50      290.71     53.07 o
   7   1  23        2.40       49.03     30.77 o
   9   1  23      444.67      397.62     59.73 o
  11   1  23      274.38      287.86     45.52 o
 -14   2  23       11.28       52.77     44.55 o
 -12   2  23      155.86      138.13     51.87 o
 -10   2  23      295.25      350.64     70.82 o
  -8   2  23      443.28      477.67     90.28 o
  -6   2  23       59.32       76.86     44.73 o
  -4   2  23      486.06      614.49     87.20 o
  -2   2  23     1455.36     1258.50     96.47 o
   0   2  23      947.81     1092.80    162.96 o
   2   2  23      272.27      335.03     57.46 o
   4   2  23        0.05       -3.33     31.17 o
   6   2  23        4.00       48.80     26.38 o
   8   2  23       63.86       75.18     30.63 o
  10   2  23       13.16       -2.07     29.27 o
 -13   3  23        1.25       -1.72     36.26 o
 -11   3  23      151.93      158.28     41.91 o
  -9   3  23       29.63       24.77     35.55 o
  -7   3  23       76.63       84.17     45.00 o
  -5   3  23      253.53      241.74     53.46 o
  -3   3  23       24.27       37.33     43.14 o
  -1   3  23      150.94      120.80     35.95 o
   1   3  23      437.04      591.22     92.27 o
   3   3  23       14.04       12.60     27.61 o
   5   3  23      115.22      122.44     28.26 o
   7   3  23        2.48       18.37     29.13 o
   9   3  23       19.89       34.56     32.54 o
 -10   4  23        3.18       14.48     36.70 o
  -8   4  23      116.20       60.53     33.54 o
  -6   4  23        1.51       42.27     30.22 o
  -4   4  23       38.03       19.96     38.34 o
  -2   4  23      236.54      331.48     35.97 o
   0   4  23       45.19       57.33     29.58 o
   2   4  23      293.13      256.62     43.44 o
   4   4  23       30.07       30.61     29.90 o
   6   4  23       27.27       56.36     29.86 o
   8   4  23       25.14       29.05     32.53 o
  -7   5  23       45.22       49.64     36.18 o
  -5   5  23       22.77       27.78     36.30 o
  -3   5  23        1.02       29.72     33.95 o
  -1   5  23        0.01        6.43     33.71 o
   1   5  23        0.01       38.18     31.46 o
   3   5  23        1.98        2.09     33.56 o
 -14   0  24      189.28      180.00     92.79 o
 -12   0  24      490.01      630.77    260.00 o
 -10   0  24        9.94       37.91     64.49 o
  -8   0  24     1409.34     1985.89    790.95 o
  -6   0  24      668.84      496.75     83.80 o
  -4   0  24      126.16      114.71     47.07 o
  -2   0  24      534.92      713.41     84.75 o
   2   0  24      170.96      172.60     58.03 o
   4   0  24     1805.13     1443.07     56.58 o
   6   0  24      812.49      778.40    115.28 o
   8   0  24    11732.63    11438.19   2700.00 o
  10   0  24     1240.69     1275.29    182.45 o
  12   0  24       33.57      -59.31     48.90 o
 -15   1  24        0.48       -9.04     44.90 o
 -13   1  24      834.21      963.12    193.27 o
 -11   1  24      502.32      759.17    243.28 o
  -9   1  24       50.46       17.78     48.90 o
  -7   1  24      166.93      158.68     50.29 o
  -5   1  24     2292.51     1595.90    130.78 o
  -3   1  24      100.58      105.14     32.35 o
  -1   1  24     1627.42     2389.36    532.48 o
   1   1  24     1036.37     1255.04    116.10 o
   3   1  24      962.02     1202.08    213.53 o
   5   1  24     1021.42     1059.63    162.48 o
   7   1  24      468.72      424.73     61.50 o
   9   1  24        0.71       40.80     29.44 o
  11   1  24       95.74      121.44     31.68 o
 -14   2  24        5.66       11.96     45.62 o
 -12   2  24       72.36      114.34     51.47 o
 -10   2  24       82.16      125.53     35.17 o
  -8   2  24        0.23        7.48     38.18 o
  -6   2  24       74.02      122.81     31.18 o
  -4   2  24      447.56      413.13     81.04 o
  -2   2  24     1728.61     1614.34    279.68 o
   0   2  24      617.08      768.04    153.25 o
   2   2  24        5.68       -1.63     34.85 o
   4   2  24       27.67       75.23     36.12 o
   6   2  24      183.15      169.46     29.71 o
   8   2  24     2243.85     1961.72    316.82 o
  10   2  24      106.43      106.84     27.33 o
 -13   3  24        0.01       36.81     38.93 o
 -11   3  24       88.96       94.65     35.85 o
  -9   3  24       67.18        7.76     38.57 o
  -7   3  24        0.28       54.09     41.22 o
  -5   3  24     1285.03     1117.42     60.30 o
  -3   3  24      299.11      297.62     31.86 o
  -1   3  24       78.26      109.99     31.46 o
   1   3  24      492.42      479.60     57.33 o
   3   3  24       39.24       99.53     30.07 o
   5   3  24      896.15      869.32     99.42 o
   7   3  24      565.42      442.63     33.31 o
   9   3  24       71.39       62.31     30.79 o
 -10   4  24       16.99       24.99     31.91 o
  -8   4  24      103.46      140.15     33.47 o
  -6   4  24      470.93      377.64     33.73 o
  -4   4  24       88.72       84.35     38.94 o
  -2   4  24      198.66      260.25     42.42 o
   0   4  24      219.54      260.57     32.51 o
   2   4  24       35.69       67.37     28.96 o
   4   4  24        0.03       -3.07     32.10 o
   6   4  24       63.24       78.00     29.80 o
   8   4  24       13.89       33.86     55.39 o
  -7   5  24        1.97       25.48     38.84 o
  -5   5  24        3.82        7.93     35.28 o
  -3   5  24        8.08        2.09     36.46 o
  -1   5  24      284.06      333.75     33.51 o
   1   5  24        3.21       15.50     33.00 o
   3   5  24        5.84       -6.79     33.02 o
 -15   1  25       24.63       42.75     45.37 o
 -13   1  25      561.73      639.32    149.56 o
 -11   1  25     3501.06     4298.78   1153.33 o
  -9   1  25        5.87      846.37    333.00 o
  -7   1  25      495.20      296.17     54.19 o
  -5   1  25      159.66      199.77     38.03 o
  -3   1  25       24.31       17.63     34.59 o
  -1   1  25      319.40      419.81     91.44 o
   1   1  25      376.72      476.36     63.38 o
   3   1  25        0.63       -8.00     32.53 o
   5   1  25       84.75       40.28     31.75 o
   7   1  25      458.08      531.87     65.24 o
   9   1  25      184.26      190.21     35.52 o
  11   1  25       33.11       44.09     32.09 o
 -14   2  25        3.92       -4.74     50.08 o
 -12   2  25      101.60       98.21     41.68 o
 -10   2  25      536.53      574.96    105.63 o
  -8   2  25        6.41       30.45     50.42 o
  -6   2  25       77.69       67.90     37.92 o
  -4   2  25       75.00       56.44     43.55 o
  -2   2  25        0.20       36.28     33.52 o
   0   2  25       55.48      122.84     54.77 o
   2   2  25       75.18      142.90     32.88 o
   4   2  25      609.21      758.47    118.37 o
   6   2  25      161.99      197.86     34.83 o
   8   2  25        5.19      -10.91     26.34 o
  10   2  25        8.45       37.93     29.05 o
 -13   3  25       12.11       56.38     44.64 o
 -11   3  25       13.40       13.41     45.88 o
  -9   3  25        1.59      -12.01     33.68 o
  -7   3  25       30.36       23.63     37.29 o
  -5   3  25      797.68      618.58     32.76 o
  -3   3  25      129.38      145.85     37.73 o
  -1   3  25      519.79      521.88     43.52 o
   1   3  25      995.24     1019.61    165.23 o
   3   3  25       94.77      123.02     33.36 o
   5   3  25       80.09       37.20     27.52 o
   7   3  25      342.27      291.13     41.27 o
   9   3  25       25.22       15.13     33.46 o
 -10   4  25        0.90        8.01     37.40 o
  -8   4  25        3.03        7.26     32.15 o
  -6   4  25       50.48       34.83     31.63 o
  -4   4  25      267.12      199.50     39.54 o
  -2   4  25       26.15       35.96     31.51 o
   0   4  25        0.25        7.67     31.55 o
   2   4  25      494.11      409.27     28.43 o
   4   4  25       15.05       24.50     28.65 o
   6   4  25       18.44      -34.04     34.39 o
  -5   5  25       29.27       62.69     43.85 o
  -3   5  25       23.49       32.94     34.32 o
  -1   5  25       57.85       72.13     34.85 o
   1   5  25      110.90      114.28     30.95 o
   3   5  25       12.63       12.25     32.76 o
 -14   0  26        8.48       22.30     61.52 o
 -12   0  26       94.56      133.07     56.03 o
 -10   0  26      367.25      423.29    165.32 o
  -6   0  26       24.77        3.87     81.76 o
  -4   0  26      536.90      511.31     55.21 o
  -2   0  26      615.88      512.32     73.68 o
   0   0  26     1268.14     2051.75     84.97 o
   2   0  26     8846.90    10477.98    121.87 o
   4   0  26       91.47      245.33     62.41 o
   6   0  26     2571.95     3080.60    582.59 o
   8   0  26      533.88      722.83    189.58 o
  10   0  26      541.43      491.76    174.44 o
 -15   1  26        0.86       13.24     55.45 o
 -13   1  26       35.56       35.71     59.40 o
 -11   1  26      498.27      509.95    138.63 o
  -9   1  26       22.96       21.25     68.80 o
  -7   1  26       39.81       41.55     49.01 o
  -5   1  26      136.19      178.19     48.68 o
  -3   1  26      811.13      687.33    101.58 o
  -1   1  26       20.40       53.74     41.19 o
   1   1  26      117.79      178.60     85.75 o
   3   1  26       78.36       74.07     32.42 o
   5   1  26     1290.99     1331.18    209.64 o
   7   1  26       42.34       27.61     29.43 o
   9   1  26        7.61       54.30     29.97 o
  11   1  26      313.46      257.71     34.70 o
 -14   2  26        7.72       28.89     49.79 o
 -12   2  26      605.25      567.24    114.11 o
 -10   2  26      435.82      397.75     46.86 o
  -8   2  26      147.54       99.00     51.92 o
  -6   2  26        0.23       25.28     50.13 o
  -4   2  26      156.45      125.96     44.75 o
  -2   2  26        2.33        4.26     39.09 o
   0   2  26        0.00       -6.68     39.51 o
   2   2  26       14.90       47.18     35.58 o
   4   2  26       33.93       72.52     24.84 o
   6   2  26        2.00       32.88     31.16 o
   8   2  26      315.78      239.60     38.76 o
  10   2  26       25.74       34.22     28.25 o
 -11   3  26       10.83       31.17     36.75 o
  -9   3  26        7.50       43.78     36.98 o
  -7   3  26      166.92      127.74     31.59 o
  -5   3  26     1112.40      859.05     37.54 o
  -3   3  26      104.06       82.57     33.78 o
  -1   3  26     1198.85     1314.95    225.30 o
   1   3  26     2319.61     2011.16    298.21 o
   3   3  26      878.89      879.92    150.77 o
   5   3  26      857.11      774.58     96.16 o
   7   3  26        0.00       22.07     29.49 o
   9   3  26        0.82       17.98     35.66 o
 -10   4  26       12.20       32.81     33.72 o
  -8   4  26      105.82      102.25     41.73 o
  -6   4  26       17.64       12.79     28.69 o
  -4   4  26       25.69        2.47     32.71 o
  -2   4  26       64.08       67.97     30.23 o
   0   4  26        6.69       40.00     31.67 o
   2   4  26       38.00       38.98     31.18 o
   4   4  26        2.83       29.72     30.79 o
   6   4  26        3.27       51.60     32.58 o
  -5   5  26       29.56       29.41     37.97 o
  -3   5  26        0.41       19.22     38.62 o
  -1   5  26        9.99       31.22     33.17 o
   1   5  26       71.96       46.78     37.88 o
   3   5  26       11.92      122.37     80.47 o
 -13   1  27      632.57      718.54    186.29 o
 -11   1  27        0.19       14.33     57.63 o
  -9   1  27      246.36      290.18     90.64 o
  -7   1  27       16.53       58.41     43.76 o
  -5   1  27       12.17        8.06     34.13 o
  -3   1  27      237.39      220.98     43.12 o
  -1   1  27      103.02      128.00     42.15 o
   1   1  27      299.05      258.73     62.63 o
   3   1  27       45.70       27.98     30.25 o
   5   1  27      958.74     1025.18    155.32 o
   7   1  27      745.40      759.65     89.79 o
   9   1  27      200.25      249.81     38.41 o
  11   1  27        9.20       64.53     38.40 o
 -14   2  27        9.16        5.47     50.42 o
 -12   2  27       74.21       97.32     50.80 o
 -10   2  27      109.95      133.88     42.01 o
  -8   2  27       77.79       71.06     45.74 o
  -6   2  27       80.00       57.00     50.35 o
  -4   2  27       16.29        7.86     53.69 o
  -2   2  27      330.90      263.54     54.87 o
   0   2  27     1117.08     1745.39    399.84 o
   2   2  27       96.40      111.06     31.45 o
   4   2  27       23.20       30.20     28.45 o
   6   2  27       79.93       97.35     27.78 o
   8   2  27      121.14       80.14     28.87 o
  10   2  27      136.66      126.76     30.11 o
 -11   3  27       32.19       43.37     37.19 o
  -9   3  27       42.67       43.00     35.79 o
  -7   3  27        1.29       26.26     32.98 o
  -5   3  27        4.08       14.05     37.30 o
  -3   3  27      645.81      613.16    114.67 o
  -1   3  27       67.61      238.66     39.05 o
   1   3  27      349.20      919.35     71.33 o
   3   3  27      185.08      334.00     68.33 o
   5   3  27        0.00       24.05     27.92 o
   7   3  27       61.43       63.70     27.99 o
   9   3  27       13.63       26.72     38.59 o
 -10   4  27        1.16       -6.82     38.57 o
  -8   4  27        1.79        1.69     30.82 o
  -6   4  27       84.65       97.52     34.86 o
  -4   4  27       66.98       47.92     34.97 o
  -2   4  27      223.90      252.92     31.48 o
   0   4  27        0.22       22.61     30.74 o
   2   4  27      144.13      141.26     30.44 o
   4   4  27        4.17        8.21     30.64 o
   6   4  27        8.62       33.01     35.07 o
  -5   5  27       37.23       27.43     36.37 o
  -3   5  27        1.97       31.64     39.92 o
  -1   5  27       86.58      106.65     35.42 o
   1   5  27       48.48       37.25     34.28 o
 -14   0  28       20.83       34.41     61.74 o
 -12   0  28       57.00       39.51     76.89 o
 -10   0  28        4.23        5.71     80.22 o
  -6   0  28      641.43      494.73     63.35 o
  -4   0  28     2269.60     1773.66     74.42 o
  -2   0  28       26.85      569.23     64.04 o
   0   0  28     1352.85     1498.30     73.45 o
   2   0  28     7498.02     5850.41   1360.17 o
   4   0  28       21.26       65.95     36.64 o
   6   0  28      316.63      338.76     85.50 o
   8   0  28       41.90      102.68     50.33 o
  10   0  28        1.86      -26.64     43.18 o
 -13   1  28      792.18      889.20    253.59 o
 -11   1  28      572.20      740.04    292.77 o
  -9   1  28       45.87      108.88     46.59 o
  -7   1  28       10.16       35.81     49.60 o
  -5   1  28      179.56      219.07     38.42 o
  -3   1  28        1.76       34.14     42.50 o
  -1   1  28        1.13       66.48     48.22 o
   1   1  28       70.45      102.02     38.80 o
   3   1  28       84.27       93.44     30.92 o
   5   1  28        0.02       -4.34     30.00 o
   7   1  28       32.45       41.76     30.17 o
   9   1  28       99.41      115.32     28.34 o
  11   1  28       65.74       60.29     41.02 o
 -12   2  28       37.02       39.42     39.40 o
 -10   2  28       26.20       52.35     69.73 o
  -8   2  28      382.21      238.16     50.25 o
  -6   2  28       21.66       20.42     50.70 o
  -4   2  28      181.32      280.72     52.59 o
  -2   2  28       57.15       28.23     37.39 o
   0   2  28      964.34     1097.32    147.52 o
   2   2  28       40.69       55.37     30.25 o
   4   2  28      273.43      251.68     43.55 o
   6   2  28      124.12      129.85     27.79 o
   8   2  28      113.71       94.62     28.34 o
  10   2  28       40.69       47.84     30.29 o
 -11   3  28       82.86       59.54     40.14 o
  -9   3  28       44.42       60.40     35.95 o
  -7   3  28       18.68        1.59     32.75 o
  -5   3  28       96.25       83.27     42.52 o
  -3   3  28      405.50      412.27     50.17 o
  -1   3  28     5784.56     5462.73   1003.05 o
   1   3  28      481.10      598.52     71.29 o
   3   3  28      106.58       79.97     38.35 o
   5   3  28       92.02       77.45     28.77 o
   7   3  28        6.67       13.41     29.77 o
 -10   4  28        3.01        1.45     33.27 o
  -8   4  28       80.74       31.07     36.52 o
  -6   4  28        3.47       14.85     31.21 o
  -4   4  28        6.55       52.29     34.85 o
  -2   4  28        0.00        2.08     32.80 o
   0   4  28       11.30       16.29     29.61 o
   2   4  28        2.54       25.47     30.20 o
   4   4  28       21.23       14.36     34.32 o
   6   4  28        1.50       27.05     34.81 o
  -5   5  28       11.70       -5.02     63.44 o
  -3   5  28       21.56       25.34     36.34 o
  -1   5  28       54.39      102.29     33.94 o
   1   5  28       15.48       26.24     64.09 o
 -13   1  29       16.45       23.98     50.15 o
 -11   1  29      591.38     1026.38    453.51 o
  -9   1  29       20.88      115.84     50.19 o
  -7   1  29      124.86      133.02     43.60 o
  -5   1  29       69.70       79.68     38.64 o
  -3   1  29        0.04       12.50     32.18 o
  -1   1  29        0.59       12.83     38.29 o
   1   1  29     1036.08     1312.43    214.37 o
   3   1  29      427.88      561.47    119.94 o
   5   1  29      232.09      237.80     42.60 o
   7   1  29     1694.35     1814.71    208.38 o
   9   1  29      154.66      148.11     33.40 o
 -12   2  29       32.90       67.60     47.46 o
 -10   2  29      104.14       66.19     56.91 o
  -8   2  29      201.92      110.81     53.07 o
  -6   2  29      151.99      135.05     52.99 o
  -4   2  29      738.26      626.93    100.21 o
  -2   2  29        0.24        1.13     35.85 o
   0   2  29       19.94        2.80     34.05 o
   2   2  29      100.85      122.89     33.34 o
   4   2  29       19.04       22.66     25.59 o
   6   2  29       11.33       32.71     25.95 o
   8   2  29       57.97       42.02     29.68 o
 -11   3  29        1.03      -13.69     42.04 o
  -9   3  29       35.65       43.98     41.59 o
  -7   3  29      134.54      118.52     32.42 o
  -5   3  29      425.10      423.24     42.29 o
  -3   3  29      845.58      811.49     61.86 o
  -1   3  29     1461.40     1380.16    107.06 o
   1   3  29      765.91      689.57     69.91 o
   3   3  29      368.37      476.40     52.34 o
   5   3  29      184.01      186.96     29.12 o
   7   3  29       66.26      105.88     35.11 o
  -8   4  29        6.42       13.24     37.29 o
  -6   4  29      224.33      155.68     37.10 o
  -4   4  29        0.52      -17.42     40.98 o
  -2   4  29        4.20       16.22     32.04 o
   0   4  29      137.10      169.55     36.01 o
   2   4  29       13.84       26.49     35.38 o
   4   4  29       13.81       10.89     33.24 o
   6   4  29       31.60       70.37     73.49 o
  -3   5  29        0.06       28.31     41.26 o
  -1   5  29        9.32      -23.13     38.14 o
 -14   0  30       42.33       21.32     77.22 o
 -12   0  30      121.44      103.20     87.11 o
  -8   0  30       53.88      123.88     87.89 o
  -6   0  30     6002.95     4855.75    112.02 o
  -4   0  30     1497.61     1042.76     68.93 o
  -2   0  30       85.99      304.95     60.60 o
   2   0  30     2738.75     2629.17    614.95 o
   4   0  30        0.14       -0.97     43.89 o
   6   0  30      121.99      191.30     65.64 o
   8   0  30     1597.24     1482.41    265.68 o
  10   0  30        0.03       24.59     48.53 o
 -13   1  30        0.59        9.22     73.77 o
 -11   1  30       45.77       86.04     71.20 o
  -9   1  30      137.81      501.44    159.70 o
  -7   1  30        1.88       -0.49     38.97 o
  -5   1  30        7.42       67.88     43.35 o
  -3   1  30       50.09       53.37     38.38 o
  -1   1  30      125.66      199.09     35.88 o
   1   1  30      108.11      136.40     30.63 o
   3   1  30      753.70      991.38    229.05 o
   5   1  30       59.49       42.20     31.12 o
   7   1  30     2141.05     2320.27    275.36 o
   9   1  30      983.40      872.58     83.56 o
 -12   2  30       85.52       52.24     60.15 o
 -10   2  30        6.06       -2.19     44.00 o
  -8   2  30      224.70      271.11     68.16 o
  -6   2  30      150.57      127.55     65.12 o
  -4   2  30      341.80      338.60     53.29 o
  -2   2  30       68.88       41.35     33.56 o
   0   2  30       19.33       47.14     33.28 o
   2   2  30      123.13      123.10     34.41 o
   4   2  30      438.14      510.79     76.39 o
   6   2  30       83.17       72.81     29.86 o
   8   2  30      412.68      384.57     53.16 o
 -11   3  30       20.22       17.92     43.16 o
  -9   3  30      130.69       82.67     40.07 o
  -7   3  30       97.57      104.19     34.66 o
  -5   3  30     1079.34     1139.86    174.75 o
  -3   3  30     2774.81     2494.05    225.30 o
  -1   3  30      464.85      450.86     49.21 o
   1   3  30      537.37      578.30     64.70 o
   3   3  30      109.47      141.77     49.97 o
   5   3  30      126.08      115.95     32.08 o
   7   3  30       74.61       66.82     29.91 o
  -8   4  30        8.34       22.80     37.67 o
  -6   4  30       40.79       56.46     38.79 o
  -4   4  30        0.05       30.16     38.06 o
  -2   4  30        0.82       21.94     33.69 o
   0   4  30       12.76       51.23     37.69 o
   2   4  30       46.62       67.35     34.01 o
   4   4  30        3.32       27.73     33.22 o
 -13   1  31        0.90       22.82     76.07 o
 -11   1  31      137.51      129.27     56.68 o
  -9   1  31        7.62       85.70     55.82 o
  -7   1  31       14.90       17.31     38.60 o
  -5   1  31       25.29       49.73     43.41 o
  -3   1  31       50.03       69.68     38.55 o
  -1   1  31      355.25      459.31    112.24 o
   1   1  31        7.84       14.47     30.61 o
   3   1  31       54.36       63.31     30.38 o
   5   1  31       94.58      111.63     28.71 o
   7   1  31      673.90      745.96    100.50 o
   9   1  31     1274.39     1261.81    166.66 o
 -12   2  31       74.08       60.54     64.75 o
 -10   2  31        0.41       36.68     44.23 o
  -8   2  31       30.47       94.87     67.16 o
  -6   2  31       15.40        0.39     45.16 o
  -4   2  31      462.09      376.44     47.01 o
  -2   2  31       70.89       91.58     33.65 o
   0   2  31      157.04      147.33     64.09 o
   2   2  31      104.11      134.26     32.83 o
   4   2  31       94.01       66.90     30.45 o
   6   2  31      382.35      408.86     53.19 o
   8   2  31       19.19       27.03     33.44 o
 -11   3  31        3.41      -30.61     44.64 o
  -9   3  31        1.61       16.97     44.49 o
  -7   3  31       64.64       53.67     33.31 o
  -5   3  31       81.63       23.02     33.75 o
  -3   3  31      136.68       95.07     38.32 o
  -1   3  31      147.66      232.02     41.80 o
   1   3  31      282.49      270.59     30.99 o
   3   3  31      163.08      146.67     30.04 o
   5   3  31       84.37       43.43     35.95 o
   7   3  31       11.39        4.01     32.90 o
  -8   4  31       18.36        7.62     36.11 o
  -6   4  31       33.66       14.77     34.66 o
  -4   4  31        1.88       25.32     35.64 o
  -2   4  31       28.07       36.69     29.80 o
   0   4  31        4.82       14.63     31.81 o
   2   4  31       35.49       86.67     34.88 o
   4   4  31        5.95       16.15     32.15 o
 -14   0  32      215.13      153.44     99.98 o
  -8   0  32       40.86       97.24     64.79 o
  -6   0  32     2175.62     1756.13     74.69 o
  -4   0  32      168.62       63.83     60.93 o
  -2   0  32      100.74      302.70     77.47 o
   2   0  32      670.61      562.63    158.39 o
   4   0  32     1394.81     1411.06    373.49 o
   6   0  32      542.53      544.53     77.06 o
   8   0  32      907.40      922.19    152.46 o
 -13   1  32       24.26       74.18     77.29 o
 -11   1  32       26.14       50.92     58.59 o
  -9   1  32        8.22       56.00     55.30 o
  -7   1  32        0.74       41.08     39.34 o
  -5   1  32        9.28       62.08     39.66 o
  -3   1  32      143.19      138.60     43.17 o
  -1   1  32       60.88       46.91     39.39 o
   1   1  32        0.01       10.92     31.14 o
   3   1  32      573.47      636.25     86.99 o
   5   1  32       15.05       45.81     29.85 o
   7   1  32       27.43        5.36     28.08 o
   9   1  32       24.56       61.52     32.45 o
 -12   2  32       26.64       38.82     53.29 o
 -10   2  32      123.84      120.99     50.91 o
  -8   2  32       16.63       18.59     38.90 o
  -6   2  32       35.65       58.35     37.15 o
  -4   2  32        0.23        7.85     36.90 o
  -2   2  32        1.44       -3.75     31.70 o
   0   2  32       47.09       71.13     28.46 o
   2   2  32       38.35       80.15     26.71 o
   4   2  32       86.97       59.04     32.17 o
   6   2  32      422.08      431.24     47.52 o
   8   2  32        5.02       18.57     33.47 o
 -11   3  32        5.73       13.18     43.87 o
  -9   3  32      283.62      169.28     47.48 o
  -7   3  32      721.32      590.95     63.16 o
  -5   3  32        7.96       27.86     36.25 o
  -3   3  32      337.89      407.92     49.16 o
  -1   3  32      147.49      178.30     32.37 o
   1   3  32       33.89        5.00     30.21 o
   3   3  32        0.48       -2.41     28.61 o
   5   3  32      266.64      218.63     28.95 o
   7   3  32       22.59        1.94     30.21 o
  -8   4  32        0.60       32.71     36.01 o
  -6   4  32       35.73       37.93     39.99 o
  -4   4  32        3.27        3.95     38.69 o
  -2   4  32       31.50       48.44     30.91 o
   0   4  32       40.38       53.79     34.30 o
   2   4  32        8.81        7.33     37.44 o
   4   4  32      237.35      217.74     33.10 o
 -13   1  33        0.00       28.89     78.39 o
 -11   1  33        0.53        2.26     51.15 o
  -9   1  33       22.43       51.23     44.10 o
  -7   1  33      147.75      168.54     41.38 o
  -5   1  33       20.07       44.23     36.59 o
  -3   1  33       14.12       57.73     44.50 o
  -1   1  33        1.68       32.07     39.66 o
   1   1  33      218.45      284.48     45.92 o
   3   1  33      581.42      794.46    112.56 o
   5   1  33       40.72       83.76     32.02 o
   7   1  33     1481.47     1454.18    214.76 o
   9   1  33      414.33      359.45     59.54 o
 -12   2  33       45.56       51.86     49.54 o
 -10   2  33       37.67       63.71     51.27 o
  -8   2  33       24.47      191.94     36.76 o
  -6   2  33        0.74       10.98     46.42 o
  -4   2  33        0.01       -2.93     33.67 o
  -2   2  33        0.99       30.12     36.94 o
   0   2  33        2.39       38.84     34.77 o
   2   2  33       32.99      174.56     33.15 o
   4   2  33      108.81       89.81     34.48 o
   6   2  33      211.82      147.59     31.00 o
   8   2  33       21.17       49.62     32.69 o
 -11   3  33      108.54       78.47     50.15 o
  -9   3  33       71.80       88.81     47.09 o
  -7   3  33       57.43       47.82     37.74 o
  -5   3  33      299.24      301.10     35.96 o
  -3   3  33       33.39       32.40     34.38 o
  -1   3  33        0.41       40.35     33.92 o
   1   3  33      473.06      494.43     61.75 o
   3   3  33        2.09       31.71     31.61 o
   5   3  33        0.03      -16.33     30.40 o
  -8   4  33       38.76       22.83     58.69 o
  -6   4  33       31.64       50.77     44.11 o
  -4   4  33       27.37       27.16     39.44 o
  -2   4  33       32.27       36.30     36.55 o
   0   4  33       12.90       47.60     32.86 o
   2   4  33        0.00       24.12     35.33 o
 -10   0  34       49.36       29.33     98.63 o
  -8   0  34      134.81       49.64     67.48 o
  -6   0  34      529.09      386.20     68.49 o
  -4   0  34      307.17      251.95     64.49 o
   0   0  34      464.61      521.40     83.06 o
   2   0  34     1403.40     1170.58    270.11 o
   4   0  34     2812.87     3211.64    589.16 o
   6   0  34      508.41      589.09    129.29 o
   8   0  34      194.15      156.45     40.17 o
 -13   1  34      105.01      116.53     54.95 o
 -11   1  34      142.86      150.63     53.54 o
  -9   1  34       66.47       36.16     51.51 o
  -7   1  34       18.55       38.14     37.97 o
  -5   1  34       53.57       72.04     36.83 o
  -3   1  34        7.24       39.78     36.79 o
  -1   1  34      275.88      365.32     70.27 o
   1   1  34      295.47      375.31     51.44 o
   3   1  34        5.40       30.89     26.41 o
   5   1  34       15.79       -2.14     27.63 o
   7   1  34      175.65      185.99     30.64 o
 -12   2  34      113.08       62.10     72.74 o
 -10   2  34      125.06      105.31     46.52 o
  -8   2  34       19.51       54.59     39.97 o
  -6   2  34       80.03       65.49     41.89 o
  -4   2  34      114.97      121.75     34.43 o
  -2   2  34      598.18      645.14    100.59 o
   0   2  34     1663.87     2187.53    413.06 o
   2   2  34       94.74      132.50     30.14 o
   4   2  34       35.13       46.95     31.28 o
   6   2  34     1139.68     1008.69    126.65 o
  -9   3  34       59.18       43.82     39.70 o
  -7   3  34      377.52      266.42     41.95 o
  -5   3  34       55.60        4.33     40.26 o
  -3   3  34      551.03      402.52     32.73 o
  -1   3  34       16.22       72.25     33.08 o
   1   3  34      215.46      304.24     56.19 o
   3   3  34       95.25      107.40     29.76 o
   5   3  34        2.83       14.71     29.69 o
  -6   4  34       84.57       94.35     41.76 o
  -4   4  34        1.80        7.42     42.88 o
  -2   4  34       97.12       89.91     35.90 o
   0   4  34       42.87       35.44     33.48 o
   2   4  34      192.35      177.39     34.53 o
 -13   1  35       91.18      105.97     68.65 o
 -11   1  35       15.64       18.79     68.23 o
  -9   1  35       20.15       17.51     40.05 o
  -7   1  35       82.26      147.82     47.36 o
  -5   1  35        1.60       41.95     45.77 o
  -3   1  35       15.52       30.74     40.09 o
  -1   1  35      115.17      126.66     32.47 o
   1   1  35     1547.56     1665.09    239.19 o
   3   1  35       15.45       59.56     28.81 o
   5   1  35      108.93      132.71     26.12 o
   7   1  35        5.10       21.46     32.12 o
 -12   2  35        4.44       38.23     55.41 o
 -10   2  35        0.28       11.87     46.21 o
  -8   2  35       15.53       56.33     40.61 o
  -6   2  35       10.72       23.17     36.10 o
  -4   2  35       50.73       46.27     34.60 o
  -2   2  35      703.08      856.78    105.57 o
   0   2  35     1156.87     1411.00    232.63 o
   2   2  35      103.90      294.70     52.91 o
   4   2  35      159.99      110.06     32.88 o
   6   2  35        0.00      -21.24     31.65 o
  -9   3  35        3.06       24.40     48.10 o
  -7   3  35        1.70        3.84     38.85 o
  -5   3  35      137.93      127.85     38.77 o
  -3   3  35        8.51       -5.98     34.99 o
  -1   3  35       30.77       56.90     33.28 o
   1   3  35      313.22      251.25     47.96 o
   3   3  35       80.57      114.87     32.88 o
   5   3  35       13.69       32.24     33.97 o
  -6   4  35       58.65       22.97     38.76 o
  -4   4  35       11.03       10.46     37.58 o
  -2   4  35        0.69       51.97     37.16 o
   0   4  35       83.82      115.29     40.64 o
   2   4  35        2.55       53.78     61.66 o
 -12   0  36       90.54       47.38     74.25 o
 -10   0  36       38.47       76.82     97.13 o
  -8   0  36      129.40       80.59     65.98 o
  -6   0  36       66.06       49.21     65.97 o
  -4   0  36      158.82      112.40     88.98 o
  -2   0  36      183.97      245.45     92.31 o
   0   0  36       41.27       18.87     35.06 o
   2   0  36       25.50       18.71     35.71 o
   4   0  36      237.74      228.23     49.26 o
   6   0  36       60.62       82.82     41.88 o
   8   0  36       42.09       68.18     44.65 o
 -11   1  36       65.72       30.49     45.06 o
  -9   1  36       56.28      100.22     41.93 o
  -7   1  36        0.52        1.17     38.29 o
  -5   1  36       11.31       22.14     40.72 o
  -3   1  36       29.22       48.63     42.91 o
  -1   1  36      484.39      682.99     67.24 o
   1   1  36       83.91      294.39     44.82 o
   3   1  36       40.40       65.14     30.65 o
   5   1  36      252.95      187.75     26.55 o
   7   1  36      525.95      553.10     75.16 o
 -10   2  36       17.95       25.75     46.95 o
  -8   2  36        8.15        7.90     41.39 o
  -6   2  36       55.41       41.09     42.52 o
  -4   2  36       64.29       74.33     35.59 o
  -2   2  36      283.70      333.53     64.76 o
   0   2  36       30.76       46.72     32.09 o
   2   2  36        0.06       76.79     28.50 o
   4   2  36      212.80      185.52     36.23 o
   6   2  36      104.38      106.54     32.18 o
  -9   3  36        4.23        3.03     43.98 o
  -7   3  36       22.59        2.40     39.57 o
  -5   3  36       25.98       42.49     35.82 o
  -3   3  36      529.50      539.66     76.54 o
  -1   3  36      143.69      130.49     32.15 o
   1   3  36        4.29        9.84     30.43 o
   3   3  36        0.02        8.14     31.87 o
   5   3  36        9.82       38.38     45.97 o
  -4   4  36       47.86       74.87     49.11 o
  -2   4  36       19.81       39.43     35.93 o
   0   4  36       14.95       34.25     35.67 o
 -11   1  37       36.52       43.38     52.37 o
  -9   1  37       47.51       62.16     42.47 o
  -7   1  37        0.64      151.62     43.86 o
  -5   1  37       28.10       40.86     46.46 o
  -3   1  37       42.22       87.37     35.60 o
  -1   1  37     1239.93     1652.31    251.30 o
   1   1  37        0.94        7.54     30.36 o
   3   1  37       36.36       27.16     27.58 o
   5   1  37        1.61        4.10     27.28 o
   7   1  37      125.59      118.83     32.00 o
 -10   2  37        4.77       43.20     44.13 o
  -8   2  37       23.51       18.64     41.61 o
  -6   2  37        8.55        5.02     36.58 o
  -4   2  37      177.99      212.96     35.09 o
  -2   2  37     1900.46     1809.03    176.32 o
   0   2  37      148.98      132.63     29.32 o
   2   2  37       16.40       17.04     25.52 o
   4   2  37       58.22       80.72     28.53 o
   6   2  37       10.64       25.51     31.34 o
  -9   3  37        4.99       -4.91     55.16 o
  -7   3  37       43.21       59.81     43.33 o
  -5   3  37       74.28       81.55     39.10 o
  -3   3  37        0.18       11.62     35.59 o
  -1   3  37       27.39       36.42     31.95 o
   1   3  37        2.12       38.92     38.94 o
   3   3  37       38.13       60.64     32.16 o
  -4   4  37       17.24      -11.93    114.74 o
  -2   4  37       92.65       66.52     45.46 o
 -12   0  38      606.01      411.87    111.16 o
 -10   0  38       67.79      135.81    101.00 o
  -8   0  38        1.30       13.54     67.90 o
  -6   0  38       28.79       23.31     66.61 o
  -4   0  38        1.86       71.93     81.54 o
  -2   0  38       85.04       30.09     50.18 o
   0   0  38     1807.68     1836.17    491.83 o
   2   0  38      299.22      310.82     35.65 o
   4   0  38        6.60      -14.99     38.39 o
   6   0  38        5.57       13.14     39.61 o
 -11   1  38       12.38        5.90     52.68 o
  -9   1  38      101.23      138.98     58.52 o
  -7   1  38      257.83      505.78     67.43 o
  -5   1  38        0.88       12.13     47.31 o
  -3   1  38       16.15       15.20     38.82 o
  -1   1  38        1.16       26.89     30.58 o
   1   1  38      839.02      897.57    147.89 o
   3   1  38      201.63      173.54     26.67 o
   5   1  38       69.31       64.72     27.90 o
   7   1  38      174.90      112.08     75.97 o
 -10   2  38       65.59       64.86     43.89 o
  -8   2  38       42.26       15.01     41.84 o
  -6   2  38        9.91       74.10     40.77 o
  -4   2  38       97.74      123.49     37.76 o
  -2   2  38      728.85      698.85     74.20 o
   0   2  38     1173.82     1370.56    264.41 o
   2   2  38       29.28      179.69     29.47 o
   4   2  38       14.73       22.51     32.46 o
  -7   3  38       72.17       55.98     47.19 o
  -5   3  38        9.94        4.98     38.22 o
  -3   3  38       94.35       60.86     38.68 o
  -1   3  38       26.52       33.14     32.55 o
   1   3  38       11.60       25.65     34.91 o
   3   3  38       10.72       62.34     33.99 o
 -11   1  39       30.07       72.95     61.15 o
  -9   1  39        0.41       47.80     50.21 o
  -7   1  39      176.21      296.01     58.06 o
  -5   1  39      164.25      177.77     41.29 o
  -3   1  39       18.65        8.06     38.86 o
  -1   1  39        7.57       75.35     29.19 o
   1   1  39        0.00       20.90     31.32 o
   3   1  39       45.59       37.62     27.98 o
   5   1  39       23.16       41.23     29.61 o
 -10   2  39        3.87       -8.82     44.51 o
  -8   2  39      140.16      157.28     42.19 o
  -6   2  39       20.57       23.75     37.99 o
  -4   2  39       14.41       40.20     39.51 o
  -2   2  39       21.58       35.72     29.69 o
   0   2  39      167.62      178.72     30.72 o
   2   2  39       38.33       75.27     28.63 o
   4   2  39      269.66      239.95     43.00 o
  -7   3  39       15.60       25.83     47.47 o
  -5   3  39        5.15       29.66     44.62 o
  -3   3  39        8.48       23.39     36.56 o
  -1   3  39        3.40        2.81     37.23 o
   1   3  39       42.84       54.92     33.77 o
 -10   0  40       20.77     -110.98    102.28 o
  -8   0  40      103.53       71.67     69.95 o
  -6   0  40       43.54      105.19     96.05 o
  -4   0  40        5.65       13.23     60.05 o
  -2   0  40      300.11      450.39    149.48 o
   0   0  40      399.78      411.58    107.61 o
   2   0  40      539.73      526.56     79.48 o
   4   0  40        8.08       17.56     39.33 o
   6   0  40       33.30       49.09     44.96 o
 -11   1  40        0.25      -42.89     63.38 o
  -9   1  40       17.70       66.64     51.31 o
  -7   1  40        1.72       25.99     43.33 o
  -5   1  40      113.94       91.08     40.70 o
  -3   1  40        0.49       -2.22     35.76 o
  -1   1  40       17.58       22.12     31.04 o
   1   1  40        6.21        8.68     28.06 o
   3   1  40        6.09       34.50     27.45 o
   5   1  40       44.50       44.62     28.98 o
 -10   2  40        0.22      -11.82     77.57 o
  -8   2  40        7.62        1.04     47.94 o
  -6   2  40       32.88       61.29     41.59 o
  -4   2  40       50.20       50.55     40.88 o
  -2   2  40     1535.73     1468.39    148.85 o
   0   2  40       38.73       72.74     36.13 o
   2   2  40       22.97       27.77     29.05 o
   4   2  40        0.14       18.78     34.37 o
  -7   3  40       27.13       65.87     49.06 o
  -5   3  40       28.95       61.52     54.07 o
  -3   3  40      111.73       97.92     40.53 o
  -1   3  40        6.99       24.91     35.26 o
   1   3  40        3.33        2.67     32.90 o
  -9   1  41       35.41       24.91     58.39 o
  -7   1  41      132.22      215.35     50.54 o
  -5   1  41      204.47      175.56     41.53 o
  -3   1  41        1.99       22.89     33.30 o
  -1   1  41       70.96       77.25     30.22 o
   1   1  41      114.81      115.96     29.54 o
   3   1  41       47.56       32.89     31.17 o
   5   1  41        5.44       12.57     30.49 o
  -8   2  41      100.15      109.20     44.80 o
  -6   2  41        7.55       54.18     39.08 o
  -4   2  41        4.14       39.24     45.52 o
  -2   2  41      207.22      212.30     36.59 o
   0   2  41       20.27        4.77     30.83 o
   2   2  41       24.61       51.70     29.38 o
  -5   3  41       43.33       41.94     48.76 o
  -3   3  41        4.76       12.71     41.15 o
  -1   3  41       13.81       33.56     34.33 o
 -10   0  42       33.96       51.68     74.46 o
  -8   0  42       47.09       47.06     72.42 o
  -6   0  42       66.23      129.26     71.34 o
  -4   0  42        0.55        1.21     50.30 o
  -2   0  42        6.16       34.00     50.99 o
   0   0  42      155.35      165.39     44.76 o
   2   0  42        2.84       43.61     39.57 o
   4   0  42       16.01       25.57     40.19 o
  -9   1  42       14.45       55.41     73.99 o
  -7   1  42      136.51      149.58     45.16 o
  -5   1  42       11.05       10.25     45.74 o
  -3   1  42        9.14       30.12     36.14 o
  -1   1  42      157.28      137.57     32.37 o
   1   1  42       49.49      101.81     30.00 o
   3   1  42      294.04      244.52     49.44 o
  -8   2  42      129.47       95.21     49.13 o
  -6   2  42       10.67       36.66     42.29 o
  -4   2  42       83.95       91.30     42.75 o
  -2   2  42      148.79      140.06     33.55 o
   0   2  42       19.79       63.20     30.64 o
   2   2  42        0.00       29.66     29.96 o
  -3   3  42        6.17       35.92     45.15 o
  -9   1  43        2.86       -2.49     53.66 o
  -7   1  43        7.94      -15.17     59.92 o
  -5   1  43      102.98      127.01     42.89 o
  -3   1  43        0.43       -2.08     34.64 o
  -1   1  43      349.58      334.14     32.00 o
   1   1  43       15.82       63.64     29.05 o
   3   1  43        4.50       41.52     28.02 o
  -6   2  43       25.56        6.26     43.53 o
  -4   2  43      153.89      131.27     46.85 o
  -2   2  43       14.10       29.89     33.15 o
   0   2  43       37.09       39.93     32.32 o
   2   2  43       13.70       57.49     35.92 o
  -8   0  44        6.01        4.94    105.93 o
  -6   0  44        1.71       -5.80     72.84 o
  -4   0  44        0.06       22.22     55.90 o
  -2   0  44      126.60      143.33     58.60 o
   0   0  44        1.65       33.09     45.64 o
   2   0  44       17.55       -4.60     48.57 o
  -7   1  44        8.87       69.63     55.51 o
  -5   1  44        9.06       30.56     47.09 o
  -3   1  44       12.28       22.86     40.10 o
  -1   1  44      417.47      435.26     67.07 o
   1   1  44       52.65       50.18     29.86 o
   3   1  44       57.14       23.39     56.10 o
  -6   2  44       70.35       95.61     48.36 o
  -4   2  44        9.72       11.85     40.20 o
  -2   2  44       99.62      120.17     35.97 o
   0   2  44       50.38       57.40     34.42 o
  -7   1  45       72.62       57.83     62.88 o
  -5   1  45       17.14       16.48     43.20 o
  -3   1  45      266.46      215.80     39.42 o
  -1   1  45      232.86      191.76     41.47 o
   1   1  45       31.17       61.30     32.94 o
  -4   2  45       93.34       94.93     45.05 o
  -2   2  45      127.83      113.65     39.41 o
  -6   0  46        6.14       -2.04     74.24 o
  -4   0  46        3.80       22.08     58.53 o
  -2   0  46      257.56      264.87     76.89 o
   0   0  46       13.73       29.47     53.86 o
  -5   1  46      122.81      141.53     48.99 o
  -3   1  46      721.85      844.53    152.15 o
  -1   1  46      173.36      128.17     31.69 o
  -5   1  47       20.36       11.28    108.41 o
  -3   1  47      694.20      778.07    135.36 o
 
